# Supplementary material for: Clustering gene expression time series data using an infinite Gaussian process mixture model
Source: PLoS Comput Biol. 2018 Jan 16;14(1):e1005896. doi: 10.1371/journal.pcbi.1005896 (PMC5786324; doi:10.1371/journal.pcbi.1005896)
Supplement: S1 Table — (XLSX) [file pcbi.1005896.s010.xlsx]

## Sheet: Sheet1
Data set number in Figure 1	Signal variance	Noise variance	Length scale	Number of clusters	Genes per cluster	Total number of genes
1	1	0.2	1	10	40,50,...,100	490
2	1	0.2	1	25	10,12,...,44	486
3	1	0.2	1	10	50	500
4	1	0.2	1	50	10	500
5	1	0.2	1	100	5	500
6	1	0.2	0.1	24	2,4,8,16,32,64 (4x)	504
7	1	0.2	0.2	24	2,4,8,16,32,64 (4x)	504
8	1	0.2	0.3	24	2,4,8,16,32,64 (4x)	504
9	1	0.2	0.4	24	2,4,8,16,32,64 (4x)	504
10	1	0.2	0.5	24	2,4,8,16,32,64 (4x)	504
11	1	0.2	1	24	2,4,8,16,32,64 (4x)	504
12	1	0.2	1.5	24	2,4,8,16,32,64 (4x)	504
13	1	0.2	2	24	2,4,8,16,32,64 (4x)	504
14	1	0.2	2.5	24	2,4,8,16,32,64 (4x)	504
15	1	0.2	3	24	2,4,8,16,32,64 (4x)	504
16	0.1	0.2	1	24	2,4,8,16,32,64 (4x)	504
17	0.2	0.2	1	24	2,4,8,16,32,64 (4x)	504
18	0.3	0.2	1	24	2,4,8,16,32,64 (4x)	504
19	0.4	0.2	1	24	2,4,8,16,32,64 (4x)	504
20	0.5	0.2	1	24	2,4,8,16,32,64 (4x)	504
21	1	0.2	1	24	2,4,8,16,32,64 (4x)	504
22	1.5	0.2	1	24	2,4,8,16,32,64 (4x)	504
23	2	0.2	1	24	2,4,8,16,32,64 (4x)	504
24	2.5	0.2	1	24	2,4,8,16,32,64 (4x)	504
25	3	0.2	1	24	2,4,8,16,32,64 (4x)	504
26	1	0.1	1	24	2,4,8,16,32,64 (4x)	504
27	1	0.2	1	24	2,4,8,16,32,64 (4x)	504
28	1	0.3	1	24	2,4,8,16,32,64 (4x)	504
29	1	0.4	1	24	2,4,8,16,32,64 (4x)	504
30	1	0.5	1	24	2,4,8,16,32,64 (4x)	504
31	1	0.6	1	24	2,4,8,16,32,64 (4x)	504
