# Supplementary material for: Clustering gene expression time series data using an infinite Gaussian process mixture model
Source: PLoS Comput Biol. 2018 Jan 16;14(1):e1005896. doi: 10.1371/journal.pcbi.1005896 (PMC5786324; doi:10.1371/journal.pcbi.1005896)
Supplement: S2 Table — (XLSX) [file pcbi.1005896.s011.xlsx]

## Sheet: Sheet1
Algorithm with higher ARIs	Algorithm with lower ARIs	Wilcoxon two-sided signed-rank p-value
DPGP	GIMM	0.000535
DPGP	k-means	2.93e-11
DPGP	Mclust	2.2e-16
BHC	DPGP	2.2e-16
SplineCluster	DPGP	2.2e-16
DPGP	hierarchical clustering	0.0575
