# Supplementary material for: Clustering gene expression time series data using an infinite Gaussian process mixture model
Source: PLoS Comput Biol. 2018 Jan 16;14(1):e1005896. doi: 10.1371/journal.pcbi.1005896 (PMC5786324; doi:10.1371/journal.pcbi.1005896)
Supplement: S3 Table — (XLSX) [file pcbi.1005896.s012.xlsx]

## Sheet: legend
Supplementary Table SHalo2.
TAB 1: Gene IDs and cluster membership of 616 genes differentially expressed in response to H2O2 in Halobacterium salinarum.
Column	Meaning
GeneID	Unique identifier for Halobacterium salinarum NRC-1 genes differentially expressed in response to H2O2 (Sharma et al., 2012)
parent_cluster	Cluster identifier for the membership of each gene in the ∆ura3 parent strain
mutant_cluster	Cluster identifier for the membership of each gene in the ∆rosR mutant strain
0.0_ura3	Gene expression level (log fold change, not standardized) immediately prior to the addition of H2O2 in the ∆ura3 parent control strain. Data from Sharma et al., 2012, GEO GSE33980)
10.0_ura3	Gene expression level (log fold change, not standardized) 10 minutes after the addition of H2O2 in the ∆ura3 parent control strain.
20.0_ura3	Gene expression level (log fold change, not standardized) 20 minutes after the addition of H2O2 in the ∆ura3 parent control strain.
40.0_ura3	Gene expression level (log fold change, not standardized) 40 minutes after the addition of H2O2 in the ∆ura3 parent control strain.
60.0_ura3	Gene expression level (log fold change, not standardized) 60 minutes after the addition of H2O2 in the ∆ura3 parent control strain.
80.0_ura3	Gene expression level (log fold change, not standardized) 80 minutes after the addition of H2O2 in the ∆ura3 parent control strain.
0.0_mutant	Gene expression level (log fold change, not standardized) immediately prior to the addition of H2O2 in the ∆rosR mutant strain.
10.0_mutant	Gene expression level (log fold change, not standardized) 10 minutes after the addition of H2O2 in the ∆rosR mutant strain.
20.0_mutant	Gene expression level (log fold change, not standardized) 20 minutes after the addition of H2O2 in the ∆rosR mutant strain.
40.0_mutant	Gene expression level (log fold change, not standardized) 40 minutes after the addition of H2O2 in the ∆rosR mutant strain.
60.0_mutant	Gene expression level (log fold change, not standardized) 60 minutes after the addition of H2O2 in the ∆rosR mutant strain.
80.0_mutant	Gene expression level (log fold change, not standardized) 80 minutes after the addition of H2O2 in the ∆rosR mutant strain.
TAB 2: Frequency of change of cluster membership between parent control strain and ∆rosR mutant strain

## Sheet: Cluster_membership_616DEG_H2O2
GeneID	parent_cluster	mutant_cluster	0.0_ura3	10.0_ura3	20.0_ura3	40.0_ura3	60.0_ura3	80.0_ura3	0.0_mutant	10.0_mutant	20.0_mutant	40.0_mutant	60.0_mutant	80.0_mutant
VNG0005H	1	1	-0.00188778	0.467712	0.373239	0.0535133	-0.00203631	-0.0167657	0.101227	0.626732	0.493401	0.494798	0.305875	0.491089
VNG0011C	2	2	-0.275241	0.0139737	0.0804588	0.642602	0.380161	0.347927	-0.367347	-0.0795816	0.156967	0.0372428	0.486973	0.14052
VNG0032H	3	3	0.00557053	-0.251617	-0.277256	-0.275908	-0.264382	-0.25788	0.0430524	-0.285135	-0.237077	-0.240846	-0.269666	-0.457653
VNG0034H	4	3	0.168441	-0.639243	-0.782876	-1.21111	-1.1443	-1.18229	0.205363	-0.216853	-0.827041	-0.743815	-1.22317	-1.4694
VNG0045C	5	3	0.0822029	0.166042	0.192173	0.730796	0.658614	0.640913	0.47682	0.760841	-0.284168	-0.572604	-0.971335	-1.24137
VNG0047G	4	3	0.119336	0.0110413	0.0403004	-0.274286	-0.37369	-0.362159	0.213562	0.120368	-0.21932	-0.105346	-0.149016	-0.31167
VNG0050C	4	1	0.245006	0.3861	0.32294	-0.229048	-0.331119	-0.551866	0.467253	0.710374	0.719674	0.581933	0.290173	0.518368
VNG0058H	3	3	0.0588389	-0.601566	-0.624432	-0.590602	-0.707244	-0.750871	-0.0502117	-0.404401	-0.646708	-0.688657	-0.705811	-0.826829
VNG0072H	2	1	0.00869054	0.247492	0.242398	0.541152	0.492504	0.392832	0.041885	0.308864	0.289688	0.323525	0.146999	0.232851
VNG0079H	4	3	-0.0216035	-0.257002	-0.496075	-0.397041	-0.627944	-1.03231	-0.0465573	-0.294934	-0.649832	-0.572347	-0.762939	-0.768111
VNG0084G	3	3	0.432925	-0.35242	-0.508215	-0.463464	-0.263183	-0.359738	0.253414	-0.208409	-0.932116	-0.676847	-1.23132	-0.957336
VNG0085G	1	2	-0.0634623	0.168939	0.110216	0.0929681	0.0715257	0.143418	-0.10197	0.237853	0.173311	0.231586	0.325518	0.308559
VNG0098G	5	3	0.043058	-0.0341642	-0.0550221	0.4506	0.853152	0.689858	0.361878	-0.0195253	-0.011487	-0.0267975	-0.100077	-0.182799
VNG0107G	3	4	-0.00583732	-0.192735	-0.0921884	-0.137329	-0.100782	-0.166129	-0.0445862	-0.159165	-0.0984678	-0.110291	-0.0318208	-0.138591
VNG0110C	3	3	-0.0358124	-0.435864	-0.625578	-0.167772	-0.326551	-0.327591	-0.150831	-0.33044	-0.383636	-0.502564	-0.679282	-0.696041
VNG0115G	6	5	-0.0052549	-0.106162	-0.112912	-0.0896435	-0.0654763	-0.00925585	-0.0144908	-0.073782	-0.0960711	-0.0772763	-0.0937426	-0.0836773
VNG0125H	4	3	0.0507879	0.056351	-0.0917036	-0.239419	-0.144388	-0.272847	0.285473	-0.0496146	-0.0579117	-0.0847985	-0.125614	-0.309857
VNG0127C	2	1	-0.0850733	0.156102	0.117944	0.124634	0.0973214	0.058827	-0.0323256	0.259438	0.0910585	0.123409	0.207887	0.185258
VNG0130H	5	3	0.0308652	-0.306197	-0.173331	0.530963	0.869727	0.726287	0.135018	-0.262205	-0.438211	-0.377664	-0.523374	-0.662942
VNG0136G	4	3	0.142841	0.0198825	-0.113479	-0.139279	-0.0326014	-0.0328186	0.255492	-0.112874	-0.208477	-0.155721	-0.340556	-0.403058
VNG0144H	4	5	0.170887	0.199019	0.211512	0.0570306	0.0208595	0.0733093	1.32839	1.27086	1.29117	1.22195	0.963522	1.18049
VNG0148H	4	3	-0.000704175	-0.153219	-0.199181	-0.283341	-0.266656	-0.334048	0.396045	-0.00680046	-0.172671	-0.166754	-0.229122	-0.336143
VNG0150H	2	2	0.229972	0.637789	1.0851	2.30086	2.06907	1.65613	0.0875446	0.248109	0.99041	0.85412	0.967639	1.07189
VNG0151C	5	2	0.121327	0.545227	1.10312	2.65673	2.34532	1.70835	-0.0454291	0.205484	1.13112	1.06239	1.20046	1.26558
VNG0156C	4	3	-0.0677988	-0.135466	-0.176053	-0.363453	-0.460069	-0.421927	-0.0678314	-0.10461	-0.123316	-0.127198	-0.283508	-0.35802
VNG0163G	2	1	-0.0361773	0.640507	0.391207	0.0935134	0.268502	0.263898	0.307882	0.837606	0.909435	0.71967	0.685204	0.76321
VNG0167H	5	3	0.0346982	-0.102897	-0.184494	0.0182708	0.232313	0.134682	0.288654	-0.0131497	-0.156342	-0.133742	-0.16629	-0.255257
VNG0168H	5	3	0.0723468	-0.116885	-0.203603	0.574218	1.09392	1.03116	0.469251	-0.174729	-0.4092	-0.491313	-0.593153	-0.872977
VNG0172G	3	3	0.0807801	-0.218856	-0.273592	-0.416769	-0.287967	-0.239225	0.175042	-0.1267	-0.205842	-0.194349	-0.339963	-0.301689
VNG0188H	4	3	-0.00746938	-0.14932	-0.187861	-0.419692	-0.526168	-0.421196	0.351373	0.0767883	-0.0276154	-0.0755585	-0.245008	-0.210928
VNG0190C	4	3	0.086736	0.0851869	-0.100696	-0.498587	-0.30095	-0.458301	0.432193	0.238057	-0.174587	-0.0974621	-0.46721	-0.642769
VNG0213H	5	3	-0.237049	-0.498382	-0.236515	-0.173465	0.0692489	-0.154548	-0.395808	-0.592689	-0.804215	-0.797484	-0.90977	-1.03023
VNG0218G	4	3	-0.0193648	-0.613815	-0.608247	-0.801305	-0.831412	-1.06977	0.266956	-0.249663	-0.646995	-0.690809	-1.01499	-1.08565
VNG0223G	2	2	-0.108846	0.0760761	0.174142	0.204551	0.157548	0.232568	-0.449821	-0.0373119	0.234373	0.231083	0.441628	0.518962
VNG0226G	4	5	0.703124	0.121831	0.185779	-0.680858	-0.539304	-0.541202	0.261314	0.234169	0.143615	0.386214	-0.0556255	0.125317
VNG0227H	5	5	0.323844	0.159318	0.179977	0.197509	0.389245	0.479817	0.196361	0.372683	0.0810356	0.229972	-0.027092	0.147143
VNG0228G	2	2	-0.0282477	0.0305408	0.2267	0.149756	0.11384	0.0621919	0.0622471	0.145962	0.258844	0.358443	0.285746	0.404454
VNG0230C	1	3	-0.151856	0.395578	0.376861	0.100798	0.320193	0.0612433	0.169808	0.587083	0.307779	0.316003	-0.0641624	0.042617
VNG0233H	4	3	0.0447757	-0.0933255	-0.0899301	-0.424811	-0.386691	-0.458347	0.328873	0.146933	0.018252	0.0134044	-0.203917	-0.117963
VNG0238H	3	3	0.123149	-0.374485	-0.27222	-0.242758	-0.287616	-0.486489	0.178433	-0.272851	-0.632304	-0.477217	-0.706204	-0.643388
VNG0240C	4	3	0.0889447	-0.183766	-0.284894	-0.484763	-0.400415	-0.470807	1.24093	0.340024	-0.116195	-0.116623	-0.351106	-0.396788
VNG0247C	4	3	0.416521	0.582484	0.503408	0.22597	0.273548	-0.169731	0.0824436	0.100533	-0.145707	-0.0772635	-0.409633	-0.197231
VNG0249G	1	1	-0.0253508	0.168294	0.0865052	0.141135	0.0452238	0.0598987	-0.0388377	0.280994	0.0667481	0.0753519	0.155104	0.0912504
VNG0255C	5	3	-0.0324405	-0.0190325	-0.0235426	0.164263	0.177691	0.253992	0.888354	1.12602	0.43641	0.591749	0.445714	0.60573
VNG0256H	3	4	0.0114029	-0.135374	-0.116536	-0.263709	0.0317407	-0.213466	3.2579	3.12741	3.5621	3.46034	3.27515	2.77801
VNG0258H	3	2	-0.087111	-0.136844	-0.0820945	-0.0416248	-0.157157	-0.0390554	-0.405395	-0.286853	-0.192918	-0.251114	-0.193337	-0.307979
VNG0274C	2	2	-0.0588166	0.0878403	0.252001	0.188799	0.165955	0.302203	-0.0760752	0.113722	0.319384	0.293611	0.314849	0.43955
VNG0277G	5	1	0.0113836	0.488175	0.406517	0.311981	0.753737	0.820235	0.3141	0.621342	0.53727	0.620266	0.34615	0.500499
VNG0281G	5	3	0.151669	-0.201174	-0.296149	0.260825	0.876917	0.828551	0.42908	0.0488538	-0.628628	-0.509539	-0.998198	-0.885667
VNG0282H	1	1	0.053073	0.461385	0.251037	0.11328	0.0789496	0.0402412	0.0230302	0.462258	0.400331	0.24918	0.199047	0.208782
VNG0283C	4	3	0.333661	0.0293934	-0.199125	-0.49474	-0.329364	-0.428035	0.161676	-0.0357121	-0.345892	-0.409663	-0.639833	-0.542432
VNG0287H	4	1	-0.239227	-0.108343	-0.273854	-0.550624	-1.02077	-1.25323	-0.168938	-0.0330115	0.00903959	-0.142635	-0.0122386	-0.131278
VNG0297H	4	3	0.309207	-0.147848	-0.155036	-0.499276	-0.421901	-0.614528	0.278555	0.0849223	-0.2094	-0.106885	-0.488489	-0.151811
VNG0311H	5	3	0.141012	0.233679	0.136859	0.50711	0.908908	0.737383	0.322208	0.246943	0.0443147	0.104618	-0.0542768	-0.0421395
VNG0312H	3	3	-0.0743986	-0.387639	-0.574675	-0.364276	-0.501671	-0.459719	-0.19581	-0.43994	-0.580379	-0.563823	-0.573391	-0.447998
VNG0318G	4	3	0.0531047	-0.0999513	-0.171425	-0.149154	-0.0859619	-0.148323	0.104695	0.0456677	0.0258529	-0.101429	-0.143467	-0.270597
VNG0320H	4	5	0.0300338	-0.0385538	-0.116756	-0.198083	-0.123742	-0.0897091	0.274544	-0.0404903	-0.0773162	-0.079845	-0.187389	-0.226047
VNG0345G	1	2	-0.0643302	0.142486	0.0239634	0.0964386	0.0978903	0.0562901	-0.0991845	0.339253	0.292858	0.234735	0.32962	0.301757
VNG0347H	1	1	0.02791	0.853494	0.391963	0.567085	0.281025	0.162545	0.0485149	1.1207	0.519126	0.648561	0.339703	0.40387
VNG0349G	5	1	0.0198765	-0.00461587	-0.0160776	0.435907	1.12615	1.24845	0.0362066	0.0454254	0.0326118	0.0501711	0.0523949	0.0317483
VNG0352H	1	1	-0.00969676	0.561002	0.490204	0.0962356	0.18978	0.205566	0.192743	0.850894	0.806325	0.75436	0.518296	0.635655
VNG0354C	1	1	-0.000554949	0.636605	0.361249	0.221485	0.208304	0.204384	0.282978	0.978244	0.780028	0.838552	0.521967	0.749141
VNG0359C	5	5	-0.0110446	0.0179375	0.0337252	0.155857	0.416958	0.451831	0.061799	-0.00369711	-0.018841	0.0297145	-0.0434613	-0.0571699
VNG0360C	2	2	-0.0833861	0.0635299	0.109935	0.153958	0.104303	0.149549	-0.232659	0.0539877	0.106453	0.0352791	0.19176	0.182197
VNG0365G	1	2	-0.0928976	0.192757	0.302284	0.112992	0.14992	0.123728	-0.156485	0.268956	0.272875	0.296932	0.44089	0.397687
VNG0370H	4	3	0.19602	-0.393648	-0.745155	-0.709608	-0.817015	-0.837457	-0.0674454	-0.267919	-0.625795	-0.678926	-0.802859	-0.691085
VNG0373H	3	3	0.30767	-0.386996	-0.587765	-0.440016	-0.435429	-0.573867	0.0691006	-0.313474	-0.982598	-1.00943	-1.8968	-1.52266
VNG0374G	3	3	0.140855	-0.555252	-0.201298	-0.172125	-0.149188	-0.474122	0.274982	-0.411172	-0.833343	-0.775235	-1.10274	-1.10442
VNG0375G	2	6	0.145883	0.0253058	0.379557	0.358714	0.242472	0.0858348	0.0585895	0.0264774	-0.0759348	-0.0551152	0.107262	0.0371904
VNG0376G	2	2	-0.120058	-0.0484284	0.0510122	0.161133	0.094159	0.111666	-0.293761	0.00345242	0.0499246	0.0398634	0.37655	0.283189
VNG0382G	2	2	0.0280883	0.222895	0.162987	0.278255	0.345168	0.17914	0.134408	0.213964	0.281625	0.219687	0.262648	0.278348
VNG0387G	1	3	0.0165749	0.292082	0.0434325	0.257842	0.211267	0.224153	0.185632	0.440709	0.0605564	0.0791468	-0.0354938	-0.0763589
VNG0388C	5	3	0.237489	-0.38878	-0.207454	0.163448	0.449043	0.34487	0.370293	-0.190675	-0.577633	-0.468048	-0.792659	-0.738342
VNG0390G	4	3	0.309726	-0.120287	-0.439685	-0.611386	-0.319374	-0.42491	0.791338	0.233622	-0.456069	-0.362341	-0.868287	-0.895261
VNG0391C	4	3	0.132989	-0.756087	-1.27018	-1.35609	-1.50392	-1.64571	-0.258215	-0.828995	-1.1377	-1.26029	-1.73894	-1.20159
VNG0399H	3	3	-0.115588	-0.126658	-0.237404	-0.525892	-0.293531	-0.523104	0.36308	-0.00162072	-0.207854	-0.230946	-0.350494	-0.69249
VNG0406C	1	2	-0.0212418	0.54804	0.475022	0.0797575	0.0354986	-0.0437093	0.0706286	0.259602	0.45698	0.355829	0.256553	0.48429
VNG0408H	2	2	-0.0480174	0.193576	0.185647	0.152637	0.0525094	0.0520377	0.00222243	0.17059	0.297137	0.250239	0.252379	0.39233
VNG0420H	6	3	0.352589	-0.189547	-0.19137	0.151787	0.413705	0.429549	0.488222	0.0215852	-0.431163	-0.285638	-0.487769	-0.542773
VNG0421C	5	5	0.103337	0.175462	0.0226802	0.0632603	0.306392	0.372431	0.238495	-0.0300564	0.0644894	0.00840172	-0.0516846	-0.00970564
VNG0425G	5	3	0.0134405	-0.188323	-0.138735	-0.00168724	0.105886	0.0496231	0.432983	0.0264008	-0.188979	-0.144967	-0.310672	-0.436593
VNG0426G	3	3	0.15889	-0.438584	-0.800121	-0.410208	-0.602471	-0.911576	-0.0590542	-0.330899	-0.7627	-0.745086	-1.14962	-0.847947
VNG0429H	1	1	-0.00673842	0.590611	0.342946	0.0848195	0.100771	-0.00545124	0.150311	0.535162	0.412231	0.560023	0.27179	0.487509
VNG0431G	1	2	-0.0322377	0.258195	0.178823	0.073421	0.0305665	-0.00323203	-0.0250975	0.240051	0.244754	0.298052	0.317977	0.408961
VNG0438G	5	3	0.461385	-0.0290347	-0.271459	0.551219	0.933242	0.909858	0.180424	-0.000938212	-0.421869	-0.388199	-0.778452	-0.573218
VNG0439C	1	2	0.0910965	0.0999644	0.0562543	0.0737704	0.10998	0.0353354	0.175375	0.165001	0.29975	0.29275	0.234026	0.323793
VNG0440C	4	3	0.308051	-0.300103	-0.478718	-0.677898	-0.536865	-0.560193	0.115815	-0.185297	-0.562306	-0.479591	-0.823484	-0.548658
VNG0441H	3	3	0.0229963	-0.0585198	-0.176947	-0.103627	-0.0902394	-0.068647	0.112134	-0.0231518	-0.117243	-0.0899633	-0.131672	-0.124272
VNG0442G	5	2	0.270299	0.32436	0.330991	0.631016	0.798576	0.762368	-0.0696985	0.263372	0.299874	0.320056	0.351761	0.428515
VNG0451G	5	4	-0.0343302	-0.0421255	-0.0523336	0.117761	0.297548	0.279846	-0.0635445	-0.0678672	0.0115659	-0.0819999	-0.0703012	-0.128951
VNG0457G	3	3	0.113926	-0.329023	-0.321379	-0.4839	-0.388828	-0.476616	0.267303	0.00685521	-0.176856	-0.29872	-0.483485	-0.556086
VNG0458G	3	5	0.0301439	-0.0784615	-0.119169	-0.0645695	-0.13635	-0.0429615	0.00500515	-0.114666	-0.0776315	-0.0495361	-0.0774807	-0.0514241
VNG0462C	4	1	0.139005	0.175791	-0.0758895	-1.12177	-1.25725	-2.33624	0.102102	0.357912	0.387521	0.428638	-0.12915	0.227285
VNG0463C	4	1	0.00282743	0.222453	-0.083531	-0.915839	-1.0827	-1.97613	0.239922	0.383503	0.430082	0.520242	-0.207564	0.272688
VNG0465G	1	2	-0.110214	0.193079	0.186777	0.107375	0.0451352	0.107157	-0.122005	0.271279	0.177921	0.1866	0.283862	0.415122
VNG0481G	2	2	-0.177432	-0.0271651	0.115256	0.131893	0.0623338	0.099674	-0.303968	0.0308838	0.110522	0.123571	0.414809	0.318397
VNG0485H	4	3	0.0468234	0.0722989	-0.109677	-0.278082	-0.130551	-0.213233	0.517733	0.305179	-0.00941055	0.0850532	-0.150524	-0.142279
VNG0506H	4	3	-0.0365248	-0.262167	-0.357043	-0.273644	-0.452489	-0.469827	0.25302	-0.0764092	-0.0890487	-0.103623	-0.12879	-0.143204
VNG0508H	2	3	0.223379	0.944897	0.967484	1.54469	1.72468	1.63808	0.436776	1.28564	0.673209	0.538052	0.0387772	0.119142
VNG0509H	5	1	0.276803	0.214137	0.44843	1.03156	0.925237	0.952155	0.0975585	0.183472	0.210399	0.0715722	0.0750123	0.0904345
VNG0516H	3	3	0.261891	-0.584203	-0.72888	-0.36204	-0.0543346	-0.409432	0.414435	-0.0790523	-0.692862	-0.662208	-1.26933	-1.16611
VNG0520H	1	1	-0.0803282	0.293043	0.153418	0.0441497	0.0225117	-0.00896205	-0.100378	0.302068	0.239784	0.136197	0.144113	0.190724
VNG0544H	6	3	0.359432	0.0601179	0.201523	0.185026	0.667208	0.555951	0.705	0.584764	-0.0752497	0.0430147	-0.90331	-0.746408
VNG0556G	5	3	0.0826298	0.0387429	0.194604	0.477101	1.06626	1.08827	0.116576	0.129358	0.0191779	0.0817156	-0.0416221	0.0320054
VNG0576C	2	1	0.0144988	0.275262	0.355443	0.378573	0.262717	0.191224	0.132511	0.329266	0.236434	0.256725	0.21076	0.261033
VNG0591C	5	3	-0.00284209	-0.0139588	-0.0130953	0.0892557	0.224682	0.16907	0.0205475	0.0422818	0.00738738	-0.0111742	-0.0321449	0.0107906
VNG0594H	5	5	0.694747	0.415775	0.515154	0.552205	0.953111	1.03336	0.592043	0.490099	0.133068	0.364446	-0.0613698	0.0765756
VNG0599C	5	3	0.0962375	-0.00482347	-0.0468399	0.0415115	0.240369	0.303508	0.400139	0.029925	-0.0452607	-0.0634968	-0.155471	-0.194264
VNG0600C	5	2	-0.0715137	0.12035	0.107229	0.136528	0.213693	0.237159	-0.0887399	0.101898	0.149539	0.127368	0.19835	0.256557
VNG0601H	5	3	0.0279678	-0.19534	-0.245832	-0.0561854	0.259549	0.379728	0.512868	0.0296832	-0.140104	-0.123426	-0.267642	-0.29184
VNG0602C	3	3	0.0167213	-0.486147	-0.454751	-0.402088	-0.297726	-0.20673	-0.114218	-0.419926	-0.453682	-0.642264	-0.66135	-0.533943
VNG0623G	4	3	-0.0103753	-0.0851442	-0.0608423	-0.1177	-0.0802987	-0.116418	0.0964867	-0.00183149	-0.0632781	-0.0430892	-0.0290741	-0.0446276
VNG0627G	4	3	-0.035646	-0.0826162	-0.142831	-0.180443	-0.216091	-0.146984	0.211684	0.122978	-0.0687678	-0.0876064	-0.151166	-0.152747
VNG0630G	2	2	-0.0790103	0.036625	-0.00363284	0.133635	0.0135817	0.0699237	-0.205097	0.0391611	0.0413886	0.0374007	0.158005	0.199135
VNG0632G	3	5	0.0508933	-0.113351	-0.177746	-0.068233	-0.114213	-0.0888286	0.0899645	-0.0198152	-0.0819185	0.0562415	0.0270785	-0.0451262
VNG0652H	6	4	0.000970236	-0.0716551	-0.0484104	-0.0607593	-0.0587842	-0.0196533	0.108357	0.0400407	0.107332	0.0444033	0.0211038	0.0595744
VNG0657G	5	2	-0.0444308	0.0453259	0.0513115	0.216639	0.194262	0.294593	0.00476343	0.138287	0.0968424	0.168148	0.144424	0.197328
VNG0664G	2	1	0.0320694	0.266954	0.198012	0.27806	0.271355	0.182432	0.155402	0.541037	0.285479	0.239683	0.234987	0.200384
VNG0665G	2	2	-0.113295	-0.00668091	0.122088	0.0688964	0.0548099	0.0788083	-0.196568	0.0229514	0.072479	0.0352529	0.364056	0.296054
VNG0667G	2	2	-0.11133	-0.00453067	0.194113	0.227145	0.12382	0.131356	-0.207692	-0.0857986	0.287847	0.276143	0.652528	0.565619
VNG0674C	1	2	-0.0212907	0.465574	0.283102	0.185358	0.0919571	0.0452494	-0.0951324	0.379995	0.333855	0.341048	0.30433	0.382922
VNG0676C	4	3	0.116584	0.0436463	-0.226669	-0.347622	-0.205228	-0.238849	0.675819	0.367823	-0.30094	-0.175981	-0.421546	-0.531394
VNG0688H	4	5	0.501706	-0.175596	-0.0984277	-0.606428	-0.682566	-1.10125	0.161245	-0.0631452	-0.369178	0.00773374	-0.47196	-0.195967
VNG0694G	4	3	0.0561408	-0.0481638	-0.178596	-0.148289	-0.139536	-0.139144	0.651912	0.0519946	-0.188124	-0.106976	-0.223138	-0.318551
VNG0697H	4	3	0.253356	-0.439555	-0.604874	-0.541798	-0.751463	-1.14451	0.329888	-0.147056	-0.539965	-0.514265	-1.03424	-1.0287
VNG0704C	1	1	0.111563	1.90518	3.49159	2.78719	1.08688	0.460995	1.22642	2.89241	2.61662	2.2262	1.54435	1.78662
VNG0705C	2	1	0.0398605	0.338115	0.775125	0.899344	0.47042	0.227916	0.037764	0.821585	0.574716	0.573617	0.242843	0.428197
VNG0715G	5	2	0.00774422	0.0635659	0.0548937	0.231485	0.31415	0.405672	-0.105978	-0.12602	-0.0478937	0.0442818	0.148247	0.0919607
VNG0717H	3	3	0.0765292	-0.144524	-0.150135	-0.225787	-0.0289189	-0.0425459	0.366728	-0.230879	-0.205101	-0.264942	-0.318456	-0.46857
VNG0718C	6	3	0.235129	-0.759183	-0.636701	-0.103027	0.0464472	-0.328593	0.230878	-0.27069	-0.900986	-0.847741	-1.38576	-1.36725
VNG0719G	6	3	0.0629274	0.283797	0.0199196	0.0587032	0.516121	0.411022	0.146897	0.0865298	0.00974452	-0.00575421	-0.18019	-0.202855
VNG0720G	5	3	0.0898439	-0.0947982	-0.00745584	0.388093	0.734185	0.93525	0.398321	0.0689843	-0.0618989	0.0104898	-0.0363794	-0.0795857
VNG0729H	3	3	0.286871	-0.121106	-0.133077	-0.289998	-0.242558	-0.448783	0.374304	0.0646123	-0.339074	-0.021969	-0.371099	-0.106895
VNG0730C	2	2	-0.0912686	0.0312603	0.0472117	0.158481	0.175219	0.0989986	-0.225684	-0.063797	0.239919	0.149794	0.328463	0.359963
VNG0732G	4	3	0.0447223	-0.0470929	-0.0993607	-0.277819	-0.129433	-0.117749	0.326943	0.032219	-0.0722146	-0.0908955	-0.296722	-0.273807
VNG0733H	2	2	0.33856	2.38775	3.10185	2.91755	1.93054	1.6179	0.4639	2.26815	2.74612	2.69572	2.74538	2.55009
VNG0734G	4	3	0.098639	-0.256918	-0.282416	-0.642481	-0.75169	-0.899586	0.453274	-0.0844042	-0.591508	-0.510721	-0.849293	-1.12986
VNG0737H	3	5	0.100639	-0.375678	-0.42397	-0.413202	-0.365874	-0.423691	-0.176465	-0.323759	-0.542693	-0.386191	-0.657845	-0.346981
VNG0740C	5	1	0.320398	0.289099	0.704701	0.810703	0.82387	0.772212	0.300535	0.503712	0.479015	0.625388	0.207295	0.455704
VNG0742H	1	1	0.0419553	0.343284	0.355179	0.105197	0.266743	0.216981	0.593234	0.787549	0.726726	0.823561	0.459092	0.631293
VNG0743H	5	5	0.0036222	0.110431	0.0880373	0.298252	0.902221	0.72713	0.246614	0.144001	0.0838812	0.176274	0.0492106	0.182406
VNG0761G	3	3	-0.0418106	-0.356981	-0.25821	-0.290128	-0.217359	-0.24272	0.0998026	-0.254281	-0.400644	-0.387664	-0.540392	-0.673917
VNG0762H	5	3	0.617139	0.275114	0.889602	0.944657	1.33167	1.19941	0.804987	0.674119	0.254024	0.111607	-0.965033	-0.71442
VNG0764C	2	3	-0.0893526	0.275182	1.7512	1.57645	1.58831	1.46355	0.47246	0.818889	0.48893	0.23948	-0.323457	-0.157778
VNG0768H	2	2	-0.218097	-0.053319	0.0449582	0.142701	0.0300069	0.137776	-0.310586	0.006076	0.0976562	0.0362871	0.441281	0.342371
VNG0771G	2	2	-0.0994361	0.0245812	0.0699836	0.159408	0.17027	0.200665	-0.118522	-0.0154638	0.0318848	0.0463162	0.159795	0.111676
VNG0772H	6	3	0.110033	-0.249415	-0.431584	-0.153621	0.0125687	0.0646316	0.00295472	-0.040195	-0.272293	-0.385926	-0.551813	-0.429087
VNG0777G	4	5	0.350367	0.53609	0.208359	-0.311985	-0.0532263	-0.136312	1.38536	1.30761	1.33225	1.15413	0.777701	0.94236
VNG0778C	4	3	0.281745	0.685517	0.275139	-0.281593	-0.0765502	-0.164849	1.58184	1.64322	1.32638	1.2683	0.656937	0.846863
VNG0782H	2	2	-0.170219	0.0115622	0.147976	0.131004	0.0466525	0.075185	-0.25405	0.00970096	0.16006	0.137123	0.397342	0.379897
VNG0801C	2	2	-0.0958475	0.0934907	0.0454107	0.273645	0.180779	0.274861	-0.131013	0.0893383	0.13018	0.0866423	0.261472	0.248107
VNG0804C	4	3	0.15817	-0.0213404	-0.215925	-0.691301	-0.576318	-0.638776	0.234595	0.27155	-0.155388	-0.23925	-0.622644	-0.576793
VNG0811H	3	3	0.351473	-0.351043	-0.433531	-0.350725	-0.245693	-0.269417	0.836995	-0.0824558	-0.473768	-0.456731	-0.571009	-0.742105
VNG0813G	5	3	0.101997	0.469185	0.101375	1.06557	1.50815	1.27319	0.326266	0.561089	0.170634	0.137327	-0.081994	-0.0748281
VNG0814C	5	5	0.020275	0.179735	0.0850333	0.126358	0.301184	0.319024	0.285309	0.19942	0.0792383	0.236352	0.0622152	0.133961
VNG0826C	5	3	0.123853	-0.0159498	0.0227499	0.208915	0.611714	0.589154	0.351349	0.104073	-0.141398	-0.0681001	-0.236557	-0.38854
VNG0834C	4	3	0.439014	-0.269258	-0.603746	-1.36044	-1.25708	-1.36579	0.901518	0.251041	-0.789166	-0.768056	-1.32617	-1.45646
VNG0836H	3	3	-0.00237638	-0.20659	-0.184937	-0.176622	-0.218859	-0.18893	0.2546	-0.110725	-0.179272	-0.137227	-0.225972	-0.274644
VNG0837H	2	2	-0.151022	-0.0799784	0.0927847	0.100862	0.0234468	0.110867	-0.28288	-0.0989582	0.165297	0.141492	0.425365	0.39555
VNG0852C	5	3	0.0776901	0.269772	-0.0492321	1.19067	1.57002	1.0736	0.293017	0.432626	-0.0991408	-0.0522335	-0.281251	-0.311255
VNG0853C	4	3	-0.0598174	-0.114427	-0.124735	-0.158858	-0.091766	-0.0956579	0.359197	0.0661071	-0.0268372	-0.0471111	-0.166699	-0.111661
VNG0857C	5	3	0.457098	0.26293	-0.216921	-0.152828	1.09266	1.22391	1.28566	0.742621	0.014982	0.228456	-0.480883	-0.310793
VNG0862G	3	3	-0.139367	-0.701924	-0.482649	-0.565844	-0.277828	-0.515613	0.161472	-0.641677	-0.644782	-0.768233	-0.867355	-1.30037
VNG0867G	3	5	-0.0634708	-0.300784	-0.0800218	0.0155246	-0.312949	-0.486749	-0.110907	-0.303558	-0.342156	-0.345992	-0.371661	-0.277606
VNG0881G	1	2	-0.032332	0.267688	0.325421	0.167721	0.0995205	0.105578	-0.038721	0.166623	0.323925	0.347065	0.3144	0.438974
VNG0882G	1	2	-0.000698953	0.152439	0.165478	0.0753195	0.046049	0.0674661	-0.0295412	0.0995837	0.210037	0.114108	0.145766	0.266432
VNG0913H	4	3	0.205896	-0.195467	-0.184013	-0.270663	-0.217606	-0.392053	0.264858	-0.10035	-0.426859	-0.357991	-0.588026	-0.655671
VNG0919G	1	2	-0.0411546	0.466428	0.591268	0.12822	0.0980996	0.100823	0.0041725	0.600246	0.626833	0.714365	0.642058	0.77662
VNG0926H	3	3	0.215292	-1.31595	-1.48945	-0.520022	-0.631036	-0.494201	-0.539544	-1.43055	-1.86277	-1.97228	-2.92661	-2.11811
VNG0931G	5	2	0.00116234	0.161669	0.186579	0.942273	1.51341	1.52683	-0.0177873	0.0595415	0.0726649	0.06785	0.0993506	0.0940788
VNG0932C	5	4	-0.0125452	0.0407855	-0.00222927	0.311251	1.20395	0.85097	0.0144559	-0.0663749	0.0125796	-0.0216296	-0.0821242	-0.0138325
VNG0934H	1	2	-0.0253274	0.441522	0.220665	0.0908505	0.0906252	-0.0522873	0.0567147	0.307355	0.355934	0.285339	0.321817	0.376677
VNG0937G	4	3	0.0888191	-0.273475	-0.350946	-0.527049	-0.49158	-0.415902	0.734667	0.352578	-0.32242	-0.0829824	-0.321416	-0.407869
VNG0945H	6	3	0.390463	-0.387038	-0.45233	-0.588186	-0.227043	-0.362669	0.745909	0.0627278	-0.646154	-0.699364	-1.10415	-1.30763
VNG0949G	4	5	-0.23076	-0.573655	-0.661104	-0.730696	-0.675323	-0.9374	-0.494836	-0.583375	-0.468276	-0.587455	-0.621582	-0.53962
VNG0979H	1	2	0.121689	0.185172	0.430529	0.152567	0.226545	0.16918	-0.0465554	0.0159433	0.224855	0.301376	0.389742	0.460406
VNG0981C	1	1	-0.0413494	0.127184	0.109523	0.134627	0.0913307	0.0845904	-0.119258	0.25445	0.167806	0.173002	0.184181	0.180024
VNG0988H	4	3	-0.0358274	-0.231448	-0.137103	-0.278033	-0.299182	-0.286117	0.133547	-0.152027	-0.0245069	-0.133395	-0.162782	-0.237939
VNG0990H	3	3	0.054601	0.0226961	0.0431145	-0.0481969	0.0170855	0.0179048	0.335431	0.682534	0.42068	0.393585	0.170264	0.196173
VNG0997G	2	1	0.251182	0.44426	0.465007	0.111178	0.53628	0.627369	0.167453	0.42373	0.515563	0.378074	-0.0113688	0.190922
VNG0998G	4	3	0.0858549	-0.0176522	-0.172035	-0.639264	-0.393914	-0.317282	0.512823	0.218636	0.143685	0.102141	-0.156108	-0.0628372
VNG1000H	1	2	0.184544	0.354336	0.524433	0.360814	0.403422	0.254483	-0.401892	-0.092767	-0.0817646	0.0841293	0.0284184	0.0804383
VNG1002H	4	5	0.0443882	-0.0343851	-0.118198	-0.0850138	-0.111859	-0.111944	0.220387	-0.0861402	-0.116885	-0.0639614	-0.12456	-0.280171
VNG1003H	3	5	-0.0951322	-0.36526	-0.287371	-0.232086	-0.226454	-0.265679	-0.170994	-0.387911	-0.44711	-0.460551	-0.449136	-0.580717
VNG1005H	4	4	-0.0295489	-0.148939	-0.309765	-0.137828	-0.232144	-0.182564	-0.0818898	-0.212124	-0.0254959	-0.147649	-0.0593059	-0.0599418
VNG1006H	3	2	0.0541013	-0.192282	-0.0746078	-0.0199348	-0.146558	-0.162697	-0.0540997	-0.124576	-0.0721115	-0.142391	0.147709	0.0328571
VNG1011C	5	3	-0.0180091	0.0251984	-0.0656067	-0.0169964	0.0928804	0.070423	0.00854334	-0.021793	-0.0230308	-0.0738519	-0.0918171	-0.152683
VNG1012H	5	3	0.22908	0.00632186	-0.0877699	0.403423	0.899719	0.861882	0.298636	0.118231	-0.15437	-0.225128	-0.429292	-0.462323
VNG1015H	4	5	0.0519162	-0.178766	-0.316102	-0.320001	-0.254471	-0.259411	0.220893	-0.0907474	-0.0794779	-0.0333898	-0.213017	-0.140937
VNG1020C	2	2	-0.0990662	-0.0902765	0.179076	0.159475	0.0725442	0.13934	-0.269134	-0.184195	0.119932	0.190744	0.538923	0.529227
VNG1024C	1	2	0.00790744	0.128661	0.163646	0.0865346	0.0533407	0.163779	-0.0218894	0.101892	0.194029	0.193182	0.137167	0.276901
VNG1026H	3	5	0.255468	-0.44844	-0.681069	-0.632262	-0.277829	-0.765408	0.104581	-0.31584	-0.857949	-0.705005	-1.56895	-0.817849
VNG1029C	1	2	0.0428541	0.216724	0.338536	0.0907937	0.0706396	0.163994	0.0696309	0.305702	0.313336	0.443813	0.286861	0.521627
VNG1034H	1	2	-0.0345929	0.338279	0.150371	0.247714	0.141525	0.111181	-0.0832415	0.0909923	0.145003	0.0652806	0.192985	0.158906
VNG1038C	4	3	-0.013698	0.0366012	-0.012966	-0.247854	-0.317118	-0.311896	0.348328	0.206122	0.0569311	0.129947	-0.121167	-0.0754449
VNG1041H	4	3	0.0989946	0.000571572	-0.0716145	-0.319549	-0.300888	-0.576865	0.801877	0.620089	0.453875	0.466216	-0.109059	0.0296707
VNG1042H	5	3	0.113494	-0.197397	0.173963	0.699958	1.07031	1.25139	0.848217	0.168609	-0.282214	-0.341591	-0.771776	-0.930108
VNG1048G	3	3	0.155315	-0.0598542	-0.142903	-0.361006	-0.0280685	-0.00685002	0.423798	-0.0375601	-0.473479	-0.40502	-0.467763	-0.684114
VNG1052H	4	3	0.0427876	-0.421809	-0.496207	-0.422053	-0.616482	-0.589703	0.123851	-0.284118	-0.559951	-0.50496	-0.467111	-0.546134
VNG1053G	5	3	0.0978004	0.206331	0.0888952	1.66869	2.37081	2.2594	0.285149	0.379814	0.0440548	0.151197	-0.0628639	-0.125429
VNG1054G	4	3	0.0719506	-0.589207	-0.826171	-1.10571	-1.30499	-1.55168	-0.117135	-0.349627	-0.650683	-0.779109	-0.87714	-0.791837
VNG1065C	2	2	-0.19476	-0.0358177	0.0565005	0.174338	0.0818961	0.0787691	-0.358136	-0.103132	0.157112	0.165094	0.548656	0.468185
VNG1066C	4	3	-0.0248644	-0.158479	-0.132891	-0.097513	-0.117657	-0.254846	0.189142	-0.121094	-0.0499599	-0.146469	-0.137311	-0.228863
VNG1069C	5	2	-0.0990475	0.070756	0.0748075	0.11024	0.255374	0.310053	-0.119904	0.182982	0.0370474	0.049685	0.18377	0.155215
VNG1087C	5	2	-0.214028	-0.232242	0.193922	0.212643	0.573086	0.590595	-0.580372	-0.635369	-0.501229	-0.287148	-0.187106	-0.120934
VNG1089G	2	2	-0.0340168	0.0341437	0.0247745	0.224753	0.141685	0.177476	-0.150346	-0.0285997	0.0930103	-0.00120357	0.140106	0.130289
VNG1090H	2	1	-0.00496178	0.622523	0.346811	0.631691	0.783612	0.653514	0.00385711	0.645152	0.308924	0.33867	0.155015	0.214965
VNG1095H	4	3	0.152807	-0.0750823	-0.582554	-0.534877	-0.82892	-0.973631	0.482009	0.349237	0.305092	0.196716	0.318019	0.128619
VNG1096H	4	3	0.0813286	0.360053	0.0737955	-0.0215678	-0.0982307	-0.150463	0.453475	0.88899	0.692095	0.510564	0.268954	0.28341
VNG1097G	2	2	0.00157202	-0.00314949	0.26166	0.265554	0.158129	0.12097	-0.0476179	0.0250113	0.252492	0.414986	0.368824	0.577359
VNG1100C	2	2	-0.0222052	0.269989	0.454216	0.242975	0.244163	0.0100376	-0.0071466	0.111923	0.461441	0.52364	0.327678	0.495031
VNG1112H	2	2	-0.0554612	0.0226759	0.0945722	0.124318	0.0861294	0.112896	-0.106383	0.0599269	0.0486782	0.12779	0.212837	0.18676
VNG1118G	4	3	0.421441	0.164359	0.289476	-0.413103	-0.245359	-0.492306	0.587214	0.588606	0.399637	0.594571	-0.00749666	0.319765
VNG1119H	2	2	0.0380253	0.153614	0.307054	0.599229	0.401532	0.512293	0.102886	0.154486	0.183906	0.125033	0.441021	0.312405
VNG1120H	5	3	0.474185	-0.794399	-0.366885	0.761054	1.12042	1.10103	0.474716	-0.184996	-0.634529	-0.796473	-1.5036	-1.11185
VNG1121G	4	3	-0.106786	0.103535	-0.055665	-0.506918	-0.497934	-0.647071	0.83316	0.29287	0.15175	-0.0336109	-0.527643	-0.505847
VNG1144H	1	1	-0.137887	0.485004	1.05529	0.102978	-0.115744	-0.281003	-0.0790782	0.651126	0.725198	1.05946	0.5001	0.604607
VNG1163G	2	2	-0.0462795	0.277502	0.230657	0.276727	0.187613	0.0957015	-0.0803671	0.130919	0.321865	0.278634	0.350342	0.440158
VNG1164C	2	2	-0.00191415	0.0826847	0.180599	0.176953	0.0920384	0.0540731	-0.042279	-0.0655779	0.1884	0.216048	0.217905	0.334766
VNG1173G	5	3	-0.0339407	0.0403542	-0.152564	0.0647283	0.168682	0.0708061	0.164847	0.072786	-0.0464013	-0.0830336	-0.17636	-0.225545
VNG1176G	3	4	0.0262793	-0.199354	-0.116082	-0.186757	-0.157177	-0.179414	0.0110107	-0.188942	-0.24328	-0.133914	-0.0323352	-0.0690315
VNG1179C	1	2	-0.0723907	0.158092	0.164835	-0.10307	-0.0909963	-0.0328666	-0.236879	0.107097	-0.0956395	-0.0177895	-0.00063296	0.0943073
VNG1182H	5	3	-0.0377223	0.0406146	0.0165981	0.760242	1.08993	1.25077	0.0786747	0.0743847	0.0711831	0.0592848	0.0445831	0.0420406
VNG1184G	5	4	0.0561465	0.0896052	0.159554	0.0436591	0.340014	0.264058	0.142147	-0.0186136	0.154526	0.14909	0.113379	0.120195
VNG1187G	2	1	0.0228815	0.429148	0.546554	0.792803	0.652831	0.652296	-0.0645944	0.402036	0.536339	0.461617	0.338804	0.432788
VNG1188G	2	3	0.182116	0.290953	0.389598	0.569252	0.413989	0.266781	0.166241	0.204565	0.217271	0.211834	-0.0589414	0.0241901
VNG1190G	1	3	0.040799	0.27245	0.124868	0.00860981	0.234857	0.191778	0.199159	0.294713	0.0075658	-0.0274921	-0.324162	-0.225376
VNG1193C	4	3	0.0568009	0.142262	0.0392819	-0.213607	-0.171292	-0.142488	0.572238	0.234491	0.0113471	0.0591547	-0.145503	-0.0992578
VNG1201G	6	5	0.122294	-0.119778	-0.241861	-0.0985605	0.092204	0.161281	0.86511	0.422368	0.233094	0.241133	0.0900864	0.0748872
VNG1212G	2	2	-0.141219	-0.0438608	0.051958	0.155389	0.0460326	0.0615069	-0.274213	-0.109871	0.146252	0.157912	0.41747	0.342202
VNG1219G	3	3	0.193555	-0.543145	-0.462229	-0.0660916	-0.246622	-0.793195	0.638439	-0.0420065	-0.791627	-0.800571	-1.41452	-1.35981
VNG1226H	4	3	0.139307	-0.093265	-0.151647	-0.137534	-0.253079	-0.219282	-0.122207	-0.174	-0.200433	-0.207587	-0.196018	-0.12898
VNG1228C	4	3	0.394928	-0.486327	-0.773319	-1.35583	-1.08971	-1.35075	0.454774	-0.115619	-0.811946	-0.99512	-1.76011	-1.54221
VNG1229H	6	3	0.0709327	-0.282733	-0.535866	-0.0517552	-0.123358	0.00913712	-0.0184994	-0.259074	-0.400155	-0.388416	-0.334129	-0.321401
VNG1232G	4	2	-0.0997249	-0.087392	-0.111378	-0.213062	-0.312227	-0.267805	-0.128095	0.0391478	0.129453	0.183087	0.184643	0.280262
VNG1239H	4	3	0.34377	-0.326364	-0.674836	-0.689618	-0.607191	-0.586335	-0.148162	-0.364023	-1.02266	-0.988871	-1.50089	-1.16904
VNG1244C	4	3	0.137316	0.124524	0.0933011	-0.213102	-0.235003	-0.326066	0.350722	0.400757	0.327354	0.363324	0.000350865	0.172716
VNG1246H	4	1	0.185232	0.186227	0.255659	-0.518922	-0.254514	-0.123304	0.614404	0.878646	0.733726	0.826125	0.384318	0.633835
VNG1257H	3	5	0.016225	-0.287634	-0.236593	-0.395794	-0.322166	-0.434701	0.0605653	-0.404374	-0.345553	-0.30075	-0.327516	-0.497567
VNG1261H	2	2	-0.145809	-0.0607874	-0.0426376	0.107022	-0.105785	-0.218632	-0.198722	-0.0245022	0.07945	0.101573	0.165216	0.178553
VNG1262G	5	3	0.434919	-0.330484	-0.280997	0.739391	1.11757	1.41021	0.347195	0.018193	-0.478973	-0.603758	-0.934277	-0.752509
VNG1272C	1	2	-0.110615	0.21952	0.200045	0.177351	0.225313	0.239163	0.0229867	0.310429	0.278128	0.198801	0.291735	0.31517
VNG1273G	1	3	0.206323	0.700376	0.545881	0.675814	0.822265	0.5872	0.75113	1.26291	0.567263	0.684289	0.0139777	0.105391
VNG1299C	5	2	-0.000118782	0.187414	0.0473865	0.311664	0.376424	0.482036	0.0240524	0.0968561	0.0606079	0.0619094	0.0696509	0.126454
VNG1300H	5	3	0.175019	0.0155199	-0.0197604	1.03515	1.77276	1.66671	0.651915	0.0330734	-0.0695147	-0.0459165	-0.221624	-0.182256
VNG1302H	1	2	-0.00547848	0.430823	0.214053	0.159783	0.344139	0.306261	0.129788	0.169199	0.16614	0.199457	0.227167	0.272355
VNG1303C	5	6	0.00794767	0.0561369	-0.013712	0.115265	0.255333	0.391333	0.0296581	-0.0205238	-0.0602137	-0.0210277	0.0672414	0.0241872
VNG1305G	1	2	0.00753639	0.6112	0.663277	0.0578701	0.0161582	-0.293835	0.1882	0.407413	0.71611	0.800909	0.622934	0.855969
VNG1317H	3	3	0.338726	-0.483591	-0.265404	-0.33478	-0.233834	-0.20462	0.181834	-0.305602	-0.387991	-0.437775	-0.886577	-0.565357
VNG1319H	5	3	0.167032	0.275008	0.229186	0.317752	0.515845	0.501511	0.258305	0.322211	0.125979	0.0749426	-0.0208278	-0.0154489
VNG1323C	5	3	-0.00245658	0.253864	0.0672619	0.267177	1.13152	1.19012	0.45579	0.393752	0.128771	0.200869	-0.295918	-0.354118
VNG1326H	4	3	0.0356004	-0.0901205	-0.278853	-0.485615	-0.418404	-0.45737	0.202364	-0.00270538	-0.234646	-0.214121	-0.554224	-0.625939
VNG1327G	4	3	0.0209862	-0.266334	-0.306725	-0.394749	-0.391661	-0.542359	-0.100431	-0.217107	-0.444861	-0.328722	-0.398888	-0.312293
VNG1329H	4	3	0.322492	0.0847171	-0.168032	-0.559087	-0.213812	-0.301675	0.305825	0.249275	-0.172823	-0.228026	-0.928223	-0.645855
VNG1330H	4	5	0.0311715	0.0837199	-0.0359591	-0.060363	-0.0449194	-0.109067	0.389808	0.195618	0.0894614	0.190283	0.0465842	0.00369429
VNG1332G	4	3	0.0623269	0.108545	0.026312	-0.0297241	-0.0559347	0.0136559	0.713794	0.45554	0.249326	0.335398	0.175575	0.276449
VNG1341G	1	1	-0.0248436	0.281748	0.159067	0.247577	0.255698	0.267399	-0.00168179	0.160907	0.146676	0.137612	0.0745916	0.206084
VNG1342G	5	2	0.051179	0.152655	0.0829389	0.189182	0.301233	0.181982	-0.00279668	-0.0276332	0.0457157	-0.0159709	0.0689588	0.0233488
VNG1343C	1	2	0.0258272	0.22985	0.243806	0.0625216	0.0540127	0.0802652	0.205611	0.463302	0.416718	0.508963	0.399754	0.556908
VNG1347C	5	3	0.526731	0.0835339	-0.0552765	0.291252	0.971744	1.0024	0.204331	-0.0154033	-0.381524	-0.493308	-1.20475	-0.915549
VNG1349C	2	3	0.0859624	-0.100638	-0.289315	0.277368	0.334641	0.180609	-0.11874	-0.0206047	-0.400491	-0.434519	-0.598474	-0.556842
VNG1364G	4	3	0.231744	-0.0761969	-0.36934	-0.519428	-0.516384	-0.742996	-0.000140666	-0.0249536	-0.430679	-0.351651	-0.737792	-0.640088
VNG1365C	5	2	-0.0229193	0.0127485	0.0397689	0.399243	1.17944	1.37957	-0.0652066	-0.0719576	0.0798759	-0.0099135	0.102178	0.0583737
VNG1366H	5	2	-0.00444036	-0.0371674	0.055784	0.200553	0.48644	0.71995	-0.0160319	-0.0697442	0.0630307	0.0732428	0.145088	0.128898
VNG1369G	5	3	0.059741	0.0442113	0.057279	0.0103166	0.206681	0.340975	0.0499476	0.0947312	-0.00518632	0.033663	0.0411459	0.0669461
VNG1375C	4	1	-0.012529	0.0478617	-0.146835	-0.675741	-0.809371	-0.992067	0.346263	0.43411	0.375318	0.326445	0.348714	0.345201
VNG1377G	4	2	0.00415021	-0.036601	-0.0544026	-0.156448	-0.182552	-0.27061	0.0444291	-0.0282041	0.0313997	0.047696	0.0737433	0.0664543
VNG1390H	4	3	0.356016	-0.106163	-0.624125	-1.18242	-0.91986	-1.27566	0.564403	0.0443921	-0.714041	-0.903983	-1.4888	-1.58741
VNG1394H	5	3	0.240166	0.170709	-0.109562	0.267833	0.76837	0.720103	0.579433	0.483624	-0.165456	0.0645759	-0.318461	-0.401145
VNG1401C	4	3	0.139882	0.0230106	-0.0179245	-0.0879	-0.0631211	-0.0487652	0.229004	0.0923405	-0.0819551	-0.09584	-0.0494943	-0.174377
VNG1404G	3	2	0.482736	0.158802	0.50467	0.33644	0.520437	0.624346	0.930552	0.909593	1.04566	1.14313	1.12101	0.994941
VNG1410H	1	2	-0.0615284	0.300206	0.180961	0.0313927	-0.0387317	-0.0899382	-0.0780492	0.306469	0.23988	0.134608	0.247405	0.259284
VNG1416G	4	5	0.106442	-0.00704128	-0.0664927	-0.298972	-0.275715	-0.401043	0.240052	0.0916406	-0.284737	-0.133491	-0.417396	-0.421541
VNG1417H	1	2	-0.0394509	0.293253	0.280636	0.1782	0.0374215	-0.0124009	-0.356964	-0.0903105	0.256352	0.254105	0.623939	0.552077
VNG1425H	5	3	-0.0325236	-0.0943066	-0.0696482	0.330109	0.473329	0.564014	0.21116	-0.461036	-0.323015	-0.388966	-0.52759	-1.03884
VNG1427H	4	3	0.0822137	-0.329612	-0.399133	-0.733578	-0.70665	-0.61889	0.232565	-0.357353	-0.436855	-0.344819	-0.602898	-0.57877
VNG1435G	4	3	0.0398138	0.139004	-0.106539	-0.197546	-0.250625	-0.131483	0.424871	0.250207	-0.144466	-0.0142749	-0.23296	-0.292223
VNG1438H	2	5	-0.101119	0.040074	-0.0624651	0.0404681	0.102541	0.194253	0.021786	0.17153	-0.0844016	-0.0485321	0.00395853	-0.0948569
VNG1440H	5	2	-0.0597232	0.000670135	0.0662661	0.140958	0.298475	0.188345	-0.140802	0.0424048	0.0396994	0.0272443	0.113532	0.0890032
VNG1444G	6	2	0.574268	0.22221	0.223296	0.16216	0.412496	0.660574	1.33632	1.33645	1.24638	1.40562	1.54488	1.43271
VNG1451C	4	3	0.493536	-0.431053	-0.4839	-1.00241	-0.840749	-0.957305	0.245814	-0.432174	-0.691467	-0.603009	-1.22881	-0.669593
VNG1453H	4	5	0.0572001	-0.249843	-0.519263	-0.487808	-0.4203	-0.244494	-0.195401	-0.349578	-0.352702	-0.490869	-0.647574	-0.331077
VNG1454C	5	2	-0.0769767	0.0228358	0.0530253	0.472711	0.647536	0.621858	-0.0521504	-0.00983059	0.0760156	-0.0370958	0.0755769	0.0338548
VNG1458G	2	2	-0.0486356	-0.0383032	0.0310894	0.208647	0.153388	0.17967	-0.166093	-0.0475575	0.0300547	0.0496249	0.150871	0.19486
VNG1459H	5	2	-0.0502475	-0.0120305	0.0602382	0.147681	0.168845	0.185234	-0.197356	0.0209812	0.0344967	0.00441405	0.292382	0.203077
VNG1471C	2	2	-0.0703121	0.249672	0.666175	1.5479	1.26808	0.825231	-0.114508	0.203286	0.547336	0.625977	0.712274	0.79191
VNG1474G	1	3	0.109496	0.224827	0.258684	-0.104698	0.0769996	0.0685829	0.979743	1.03272	0.555866	0.823075	0.302439	0.640952
VNG1478G	1	1	-0.106095	0.150206	0.138068	-0.293278	0.0944042	-0.0094471	-0.298844	-0.00965722	0.190544	0.135697	-0.266386	0.0261161
VNG1479H	4	3	0.0280545	0.143599	-0.106686	-0.346461	-0.231008	-0.319664	0.321115	-0.0200347	-0.0307517	-0.144709	-0.305221	-0.409076
VNG1481G	4	3	-0.000933478	0.116937	-0.234973	-0.387156	-0.375061	-0.368073	0.440967	-0.0322124	-0.123892	-0.17233	-0.376836	-0.51587
VNG1497C	5	3	-0.164214	-0.339725	-0.317299	-0.296483	0.295856	0.441966	-0.000536962	-0.163784	-0.378188	-0.376702	-0.416564	-0.427601
VNG1500H	2	2	-0.115079	0.157673	0.093136	0.0985174	0.0152899	0.00395568	-0.0973525	0.0681366	0.153561	0.132945	0.222408	0.215066
VNG1503C	4	3	0.291906	-0.016524	-0.371228	-0.997922	-0.790375	-0.914861	1.11224	0.482625	-0.430714	-0.0892026	-0.903842	-0.970391
VNG1519H	4	3	0.0862873	0.231137	0.049571	-0.212526	0.0157822	-0.250064	0.728467	0.178182	0.00689298	0.0532341	-0.305007	-0.327894
VNG1524C	2	1	-0.0633008	0.323269	0.16267	0.32953	0.427572	0.462049	0.0447818	0.42805	0.122483	0.209452	0.0898805	0.152702
VNG1533H	5	3	-0.061894	-0.0610751	-0.000829166	0.0778561	0.064799	0.141148	0.372494	0.162749	0.0710137	0.128078	0.00879021	0.0594045
VNG1535G	6	3	0.130112	0.0794837	-0.180104	-0.154639	0.0252537	0.128626	1.32515	0.622577	-0.00933655	0.0713614	-0.151927	-0.207652
VNG1540G	6	3	-0.0230512	-0.0676663	-0.103193	0.175456	0.206378	0.0521257	0.0586565	0.118839	-0.0211968	-0.06454	-0.276454	-0.259967
VNG1547C	5	3	0.151162	0.0524303	0.387615	1.02056	1.22084	1.24424	0.0475583	0.0864969	-0.243616	-0.115305	-0.124039	-0.317854
VNG1562H	1	2	0.00614423	0.116048	0.209713	0.149892	0.0753872	0.195003	-0.0479389	0.015338	0.0710238	0.112254	0.159324	0.287676
VNG1568G	4	2	-0.0423136	-0.170374	-0.333498	-0.759751	-0.808572	-0.81018	-0.360326	-0.260463	-0.127438	-0.142928	-0.0936254	-0.0909949
VNG1583C	4	1	0.0238026	0.170577	-0.0230642	-0.213667	-0.314987	-0.203237	0.423735	0.732268	0.422977	0.481676	0.42084	0.431887
VNG1589C	3	3	0.209303	-0.751247	-0.732117	-0.115124	0.158677	0.134581	0.360203	-0.418605	-0.824975	-0.929091	-0.877406	-1.32056
VNG1590H	4	3	-4.3944e-05	-0.790719	-0.898713	-0.949343	-1.09022	-1.24579	-0.320384	-0.645201	-0.988471	-1.0043	-1.09048	-1.11964
VNG1591H	5	5	-0.0173897	-0.00108969	0.130858	0.389078	0.534171	0.551922	0.0674819	0.0650377	0.0266	0.0786328	0.0484532	0.124217
VNG1592G	4	2	0.00424015	-0.272869	-0.364287	-0.627791	-0.944686	-1.41556	-0.228362	-0.381822	-0.273753	-0.203748	-0.0283401	-0.04842
VNG1606G	4	3	0.0225904	-0.0211687	-0.104783	-0.163762	-0.169211	-0.138896	0.0615465	-0.116015	-0.0868487	-0.123768	-0.18041	-0.224285
VNG1609C	4	3	0.173793	-0.414685	-0.849506	-0.904383	-0.972953	-1.19067	-0.00375745	-0.476864	-0.56894	-0.627401	-0.826658	-0.687007
VNG1619H	4	3	0.0994305	0.0826035	-0.0996486	-0.748813	-0.62549	-0.707608	0.679658	0.118009	-0.346622	-0.113517	-0.573289	-0.673092
VNG1623G	1	1	0.0570271	0.331006	0.154694	0.0100217	0.0485886	0.0400881	0.211351	0.494284	0.479546	0.436379	0.318214	0.304491
VNG1624G	5	3	0.0963307	-0.0433642	-0.119751	0.127741	0.277189	0.253056	0.162834	-0.0136131	-0.184614	-0.193834	-0.215675	-0.377799
VNG1626C	4	3	0.307083	-0.227201	-0.386614	-0.433665	-0.359477	-0.438931	0.601367	0.0101617	-0.408553	-0.366463	-0.749271	-0.754391
VNG1632G	2	3	-0.0137208	0.0391176	-0.0378892	0.123901	0.0762961	0.0733865	0.0866484	0.034331	-0.0307757	-0.0256009	-0.139768	-0.2031
VNG1637G	2	2	-0.0790552	0.0328307	0.145422	0.16434	0.0172593	0.0896193	-0.161295	-0.00143915	0.0348753	0.0938874	0.31428	0.271119
VNG1640H	6	5	-0.168153	-0.72249	-0.822333	-0.547372	-0.445119	-0.175656	-0.273392	-0.977009	-1.02331	-0.950182	-0.942242	-0.995228
VNG1641H	2	2	-0.0608264	0.284591	0.437644	0.156879	0.337306	0.512853	0.244054	0.614545	0.839457	0.808535	0.801122	0.81995
VNG1642H	4	3	0.00766236	-0.189951	-0.32771	-0.778821	-0.579023	-0.833023	0.256588	-0.00867197	-0.4305	-0.394936	-0.844965	-0.804136
VNG1644G	2	2	-0.160864	-0.0319638	0.0691048	0.140323	0.0221733	0.067253	-0.306126	-0.0721007	0.17645	0.165844	0.438599	0.454129
VNG1646G	3	3	0.0409026	-0.075214	-0.235437	-0.31275	-0.0551266	-0.219831	0.185353	0.0419414	-0.197904	-0.227389	-0.388171	-0.519078
VNG1647G	4	5	0.0467915	0.100015	-0.0149565	-0.130866	-0.00690178	-0.127081	0.179678	-0.0508295	-0.0175669	0.0389631	-0.140393	-0.153113
VNG1656H	5	3	0.459301	0.223216	0.15572	0.259511	0.565134	0.721657	0.282269	0.25486	0.0360062	0.0260391	-0.186535	-0.0563892
VNG1658C	5	3	0.0892752	-0.11815	0.0440871	0.217916	0.298964	0.310429	0.435419	-0.0253686	-0.122744	-0.156439	-0.137683	-0.262592
VNG1665G	6	3	0.472087	-0.0684516	-0.132597	-0.168852	0.343123	0.336065	0.489909	0.0668476	-0.474004	-0.483432	-1.0474	-0.94042
VNG1667G	4	3	0.0760319	-0.368725	-0.346981	-0.630629	-0.544426	-0.747059	-0.0741527	-0.307438	-0.757698	-0.813843	-1.12708	-1.15116
VNG1668G	2	3	0.0684438	0.583521	0.433921	0.67238	0.968046	0.583854	0.878497	0.930937	0.307241	0.485861	-0.519723	-0.388653
VNG1676G	5	3	0.0883036	0.0756569	0.0205065	0.142914	0.466049	0.407125	0.0583408	0.12128	-0.0298853	-0.0879771	-0.229418	-0.243421
VNG1681C	1	1	0.339447	0.479599	0.657071	0.148292	0.453481	0.516727	0.303047	0.511257	0.592023	0.64332	0.189442	0.38544
VNG1732C	4	3	0.169965	0.0202604	0.0291454	-0.13326	-0.108943	-0.077465	0.311941	0.129523	0.0527286	-0.0292415	-0.247477	-0.230955
VNG1744H	2	3	-0.0273684	-0.0113186	-0.0971565	0.186287	0.076366	0.0691109	0.0879743	0.0971323	-0.0264352	-0.0148517	-0.106819	-0.149591
VNG1748C	5	3	-0.046853	0.101639	-0.0527356	0.362012	0.502812	0.60859	0.0832402	0.116133	-0.0158367	0.0240995	0.0147455	-0.00700129
VNG1749G	1	1	0.0155406	0.374627	0.185673	0.13243	0.193967	0.0603647	0.357147	0.76408	0.562118	0.508268	0.359524	0.558641
VNG1751H	4	3	0.0324854	-0.123508	-0.281048	-0.588006	-0.619619	-0.643818	0.191439	-0.172754	-0.395314	-0.321584	-0.659232	-0.546993
VNG1752C	1	2	-0.162523	0.0596983	0.0747606	0.118988	-0.0107017	0.0589329	-0.135923	0.075171	0.0795243	0.168052	0.312337	0.324782
VNG1760G	2	2	-0.0777054	0.108699	0.427356	0.317867	0.250181	0.281188	-0.239029	0.0760418	0.429519	0.468783	0.527166	0.627659
VNG1779C	3	3	0.0434761	-0.119049	-0.236639	-0.408745	-0.36438	-0.462328	0.288988	0.107452	-0.246952	-0.211999	-0.632084	-0.606857
VNG1781C	4	3	0.0866887	-0.0837391	-0.173883	-0.432683	-0.481683	-0.539734	0.473132	0.11651	-0.253561	-0.266448	-0.35384	-0.45028
VNG1782C	1	2	-0.014905	0.164143	0.108113	0.0903676	0.0701602	0.0424234	-0.0047926	0.215662	0.226599	0.143223	0.201602	0.257625
VNG1791C	4	3	0.217072	-0.0137998	-0.336162	-0.238507	-0.238728	-0.341257	0.54343	0.302043	-0.41796	-0.366279	-0.730527	-0.829478
VNG1794C	5	3	0.317246	-0.346171	-0.0805578	0.376647	0.770676	0.733653	0.248751	-0.33879	-0.78398	-0.914837	-1.13414	-0.9886
VNG1795C	2	2	0.0454164	0.379586	0.358941	0.419129	0.535552	0.563375	0.305778	0.603681	0.530423	0.578786	0.422367	0.50883
VNG1796H	3	4	0.317318	0.0864963	0.17104	0.129289	0.118979	-0.043175	0.578702	0.43649	0.724492	0.648421	0.504768	0.640293
VNG1811G	2	3	0.071248	0.28034	0.206037	0.377114	0.519329	0.130598	0.423823	0.479029	-0.0208324	-0.0478486	-0.515851	-0.691565
VNG1815G	4	2	0.20609	0.251385	0.0170132	-1.16754	-1.57601	-2.22327	-0.15729	0.330315	0.528129	0.499772	0.637568	0.715879
VNG1816G	2	2	-0.0796824	0.022267	0.0629022	0.132667	0.00811176	0.0192734	-0.301552	0.10241	0.220897	0.175476	0.260646	0.238033
VNG1818G	1	1	0.0087999	0.430547	0.250096	0.140671	0.144238	0.0410502	0.147971	0.414608	0.446269	0.325853	0.206529	0.304484
VNG1820H	4	3	0.44413	-0.0816917	-0.134568	-0.371733	-0.276181	-0.37705	0.387405	0.0701437	-0.455794	-0.224994	-0.647835	-0.413804
VNG1823C	1	1	0.0139671	0.417203	0.245857	0.168735	0.137126	0.188491	-0.0164016	0.350925	0.206719	0.224237	0.120151	0.260469
VNG1826H	2	2	-0.0111782	0.0103369	0.0555468	0.111407	0.0385589	-0.000693734	-0.146736	0.0275718	-0.109784	-0.0327708	0.151468	0.147327
VNG1829G	2	2	-0.112683	-0.0271814	0.0568884	0.112259	0.0621585	0.147693	-0.170237	0.0927931	0.0745698	0.0283898	0.218423	0.179109
VNG1837G	5	5	0.290308	0.0621643	0.420269	0.97041	1.1039	1.04394	0.686468	0.634986	-0.176504	0.11407	-0.62303	-0.696639
VNG1846C	4	3	0.103461	0.335466	-0.0951995	-0.293212	-0.242095	-0.418874	0.540251	0.162916	-0.118907	-0.0232994	-0.367525	-0.312334
VNG1847G	1	2	-0.0753526	0.150249	0.0937394	-0.043337	-0.0185368	-0.0595209	-0.0665968	0.122395	0.131467	0.114896	0.137268	0.11887
VNG1848H	1	2	-0.0614342	0.368108	0.309434	0.228139	0.0801056	-0.0233404	-0.235851	0.0637373	0.440505	0.390584	0.634715	0.689656
VNG1849H	4	3	0.185717	0.0435573	-0.0777639	-0.760683	-0.587202	-0.927531	0.359199	0.193886	0.00079784	0.0649201	-0.42359	-0.249414
VNG1861C	2	2	-0.185124	-0.0245202	0.0191069	0.142434	0.0513345	0.119442	-0.367766	-0.138872	0.205715	0.116563	0.485296	0.396545
VNG1862G	3	3	0.238185	-0.53245	-0.314262	-0.0253569	-0.136107	-0.270033	-0.0812929	-0.454992	-0.697535	-0.781896	-1.24582	-0.826251
VNG1865H	3	3	0.50732	-0.455929	-0.702086	-0.2751	-0.334802	-0.516163	0.0143417	-0.500917	-0.949604	-1.08433	-2.04074	-1.31874
VNG1866G	5	2	0.000359432	0.325787	0.549924	1.21233	1.72219	1.711	0.132589	0.593283	0.618099	0.603027	0.447821	0.54276
VNG1867G	5	2	-0.0741892	0.0906763	0.242335	0.456424	0.618018	0.535443	-0.10339	0.0794238	0.168802	0.226093	0.272173	0.338934
VNG1872C	5	5	-0.00994229	-0.14079	-0.169857	0.0630685	0.38654	0.312013	0.0638662	-0.237184	-0.217805	-0.154962	-0.278519	-0.298453
VNG1875G	1	1	0.0713391	0.243783	0.0782336	0.155203	0.110936	0.0196445	0.101061	0.209124	0.160029	0.306845	0.173425	0.222289
VNG1894C	5	5	0.314199	0.186306	0.0476462	0.332472	0.604626	0.762054	0.578209	0.489432	-0.0352093	0.0866369	-0.271813	-0.303748
VNG1899G	5	3	0.163787	-0.304174	-0.26932	0.45821	1.06809	1.29643	0.687249	-0.158734	-0.575233	-0.564758	-0.843724	-1.16146
VNG1902H	5	3	0.103151	-0.0859001	-0.142282	0.254457	0.736895	0.541242	0.188168	-0.182404	-0.19882	-0.200188	-0.307791	-0.395789
VNG1904H	5	4	-0.0387991	-0.0966863	0.103923	0.144826	0.322459	0.28454	0.0183457	-0.0434179	0.0224553	-0.00519428	0.0253923	0.0319354
VNG1910H	5	3	0.00755285	0.278591	0.158134	0.57324	0.812107	0.732999	0.212386	0.193361	0.156448	0.0958819	-0.0244089	-0.0718013
VNG1911G	3	3	0.350022	-0.372999	-0.00390379	-0.332894	-0.294217	-0.559804	0.478142	-0.159726	-0.664449	-0.792667	-1.05472	-1.2764
VNG1917H	3	3	0.117578	-0.278898	-0.298424	-0.481513	-0.303042	-0.448061	0.182314	-0.195422	-0.451011	-0.39234	-0.56045	-0.721868
VNG1920H	2	2	0.0714817	0.429704	0.963846	1.15777	1.04318	1.00469	0.412047	0.745291	0.714373	0.809533	1.23059	0.926101
VNG1921H	2	2	-0.0296781	0.157653	0.151696	0.154499	0.15679	0.169164	0.0114464	0.0482667	0.205721	0.137042	0.202518	0.156813
VNG1925H	4	5	0.0235441	-0.244847	-0.269774	-0.661042	-0.599902	-0.816239	-0.142863	-0.365065	-0.367283	-0.380269	-0.608587	-0.395102
VNG1926G	5	1	0.0266209	-0.0239109	-0.0559822	0.560422	0.701931	0.491742	-0.0117494	0.151805	-0.0124762	0.0468182	0.0581096	0.0424917
VNG1927H	4	3	0.166136	-0.475517	-0.509375	-0.877039	-1.05568	-1.26273	0.0852235	-0.506788	-0.830065	-0.701232	-1.04381	-0.953308
VNG1941C	2	1	0.0748834	0.761514	0.802323	0.868233	0.954229	0.876054	0.298831	1.08234	1.12135	1.05625	0.891947	0.85201
VNG1948H	2	5	-0.0752824	0.0665025	-0.0234754	0.0189591	0.0835207	0.0741289	0.334409	0.152086	0.151255	0.1482	0.139732	0.132146
VNG1949G	4	3	0.229305	-0.0115608	-0.186511	-0.897982	-1.01839	-1.31194	0.338316	-0.0236717	-0.423146	-0.298597	-0.760293	-0.657389
VNG1951G	4	5	0.190219	0.10279	-0.149403	-0.686532	-0.67724	-0.802275	0.443734	0.377229	0.0218474	0.223985	-0.351151	-0.327088
VNG1956H	4	2	-0.383656	-0.371631	-0.270873	-0.646741	-0.942967	-1.16906	-0.411198	-0.269537	0.167105	0.0571158	0.180411	0.0952679
VNG1963H	4	2	-0.0576556	-0.184869	-0.424822	-1.05547	-1.24313	-1.13438	-0.364004	-0.407647	-0.167988	-0.247117	-0.195294	-0.291531
VNG1988G	3	3	0.0168043	-0.117044	-0.0743457	-0.0685808	-0.0761175	-0.0576571	0.158575	-0.00807055	-0.150498	-0.0530728	-0.0732011	-0.166513
VNG1993H	4	5	0.229797	-0.3489	-0.816978	-1.17263	-1.09127	-0.913873	-0.243896	-0.689497	-0.781523	-0.916727	-1.0375	-1.05407
VNG1995C	1	2	0.000384976	0.0848061	0.165198	0.0490849	0.0631929	0.0373634	-0.0858781	0.174167	0.203263	0.174647	0.169335	0.197602
VNG1997G	5	3	0.106728	-0.165898	0.419522	1.18409	1.37984	1.51798	0.186968	-0.1386	-0.460785	-0.637431	-0.857266	-1.09101
VNG2019C	4	3	0.154227	-0.25942	-0.516943	-0.512816	-0.593591	-0.79839	-0.236182	-0.457503	-0.618027	-0.512995	-0.680138	-0.560796
VNG2021C	1	5	-0.0307532	0.109335	0.0592218	0.336685	0.252332	0.248664	0.0326516	-0.000725503	-0.0181721	-0.0578081	-0.0351841	0.0290956
VNG2028H	4	3	0.153726	-0.130627	-0.270559	-0.672359	-0.325474	-0.530486	0.423272	0.0878646	-0.233494	-0.302346	-0.755121	-0.837609
VNG2041H	4	3	-0.0651342	-0.597079	-1.17446	-1.43831	-1.43061	-1.16529	-0.38685	-0.720295	-0.764789	-0.939524	-0.904336	-1.15613
VNG2044H	1	2	-0.0549387	0.183342	0.0832067	0.0638414	0.019371	0.0546535	-0.0886796	0.102946	0.19046	0.101589	0.170806	0.199839
VNG2064H	4	3	0.141557	-0.0257576	-0.0109858	-0.208197	-0.199568	-0.117121	0.184098	0.0530803	-0.00800764	0.0697933	-0.112257	-0.0885608
VNG2067H	4	3	-0.02066	-0.307493	-0.588249	-0.606337	-0.713837	-0.666897	-0.286548	-0.447806	-0.667962	-0.714115	-0.788572	-0.674987
VNG2071G	4	5	0.0639711	0.0410678	0.000198485	-0.0571363	-0.120196	-0.0402544	0.171267	0.0128111	-0.0405481	0.0643746	-0.0513888	-0.00856729
VNG2074H	4	3	0.0949602	0.141796	-0.0215817	-0.46819	-0.390831	-0.393575	0.25331	0.087067	-0.203838	-0.181291	-0.384523	-0.425806
VNG2076G	2	2	-0.0953197	0.0467135	0.0519831	0.128888	0.0507062	0.100979	-0.12144	0.0493018	0.0340964	0.0183938	0.183782	0.128876
VNG2079G	4	3	0.544589	-0.771723	-1.04416	-1.08367	-0.883931	-1.41303	0.417581	-0.330655	-1.25063	-1.31391	-2.08471	-1.83729
VNG2081H	1	2	-0.075258	0.0941366	0.156479	0.00665585	0.0208539	0.0569111	-0.118834	0.0533353	0.116487	0.0942468	0.175744	0.2855
VNG2084G	5	1	0.0211761	0.0960461	0.0790686	0.286153	0.511092	0.629051	0.0115153	0.161011	0.168968	0.130656	0.132964	0.200738
VNG2093G	5	3	0.0867628	0.334026	0.234979	0.178447	0.726216	0.799527	0.272275	0.35539	0.201649	0.239968	0.00176216	0.146694
VNG2094G	5	2	0.108096	0.330548	0.450066	0.588055	0.836253	0.598446	-0.409839	-0.346754	-0.221534	-0.158379	-0.23721	-0.155681
VNG2097C	4	3	0.0886681	0.0994621	-0.25721	-0.546459	-0.54575	-0.603098	0.871465	0.40703	-0.129547	-0.0539129	-0.687739	-0.831638
VNG2098H	5	5	0.193878	0.497155	0.436148	0.202529	0.563439	0.605724	0.353365	0.31348	0.185686	0.273702	0.0894239	0.283529
VNG2101H	4	1	-0.113865	-0.244364	-0.368995	-1.13182	-0.987451	-1.02383	-0.263264	-0.230465	-0.177129	-0.168236	-0.503444	-0.209422
VNG2105H	4	5	0.281241	0.0718426	-0.1628	-0.62038	-0.443071	-0.458509	0.140127	0.118992	-0.10421	0.106603	-0.0836906	0.0788076
VNG2108G	5	5	0.233762	-0.646143	0.468012	1.57649	2.2	2.47119	0.265805	-0.413882	-0.908816	-0.745647	-1.01647	-0.549296
VNG2113C	6	3	0.068603	-0.0738284	-0.0951757	0.06323	0.11138	0.103731	-0.0336563	0.00549992	-0.11439	-0.150319	-0.137079	-0.20999
VNG2118G	3	5	0.0126742	-0.100291	-0.0132087	-0.070772	-0.074703	0.00481544	0.1055	-0.0194774	-0.121186	-0.0764779	-0.0257509	-0.0957976
VNG2132G	3	3	0.543736	-0.170286	-0.346933	-0.170132	-0.136654	-0.40095	0.442478	0.0410945	-0.615524	-0.549805	-0.963841	-0.961693
VNG2133H	1	1	-0.0495498	0.367463	0.268199	0.204865	0.2165	0.170344	-0.102444	0.313923	0.39808	0.2355	0.340357	0.257085
VNG2152C	4	3	0.106593	-0.529323	-0.887713	-0.961516	-1.11574	-1.17594	-0.0103084	-0.403882	-0.611351	-0.539371	-0.666744	-0.676298
VNG2154C	2	2	-0.0481391	0.13492	0.220703	0.135216	0.104379	0.107258	-0.0331493	0.146795	0.248729	0.233275	0.301535	0.325773
VNG2160C	2	2	-0.129291	-0.0655027	-0.0141357	0.070134	-0.00487499	0.0470118	-0.224745	-0.014588	0.0209804	0.00195571	0.223626	0.17323
VNG2164C	5	1	0.132548	-0.000556988	0.094823	0.360619	0.520341	0.749242	-0.0825442	-0.0335652	-0.114767	-0.0392141	-0.0845731	-0.0575084
VNG2165H	5	2	0.0394685	0.158326	0.097719	0.163556	0.215767	0.257243	-0.090045	0.137959	0.143937	0.0935929	0.261713	0.189634
VNG2166C	4	3	0.592716	-0.289345	-0.636226	-0.766485	-0.76663	-1.15465	0.625622	0.0411229	-0.439771	-0.157389	-0.763989	-0.238049
VNG2180C	6	3	0.0968528	0.114872	-0.0627834	-0.0396526	0.150923	0.137117	0.201085	0.130783	-0.0591448	-0.0624254	-0.206064	-0.35237
VNG2181G	2	2	-0.196745	-0.083207	0.0407157	0.0969751	-0.000314401	0.121469	-0.295735	0.0745546	0.0478097	0.00145133	0.324357	0.253911
VNG2184G	4	3	0.08765	0.198137	0.0473057	-0.084829	-0.0656431	-0.15321	0.521125	0.420488	0.257173	0.218741	0.102731	0.154684
VNG2190G	5	2	-0.0670702	-0.00861727	0.0693587	0.163691	0.409949	0.617447	-0.120292	0.131845	0.143774	0.143059	0.22819	0.280777
VNG2191H	4	1	0.30703	0.324717	-0.12362	-0.653681	-0.800283	-1.05088	-0.062841	0.159941	0.159689	0.17158	-0.109422	0.0774271
VNG2193G	1	1	-0.0584954	0.826733	0.335587	0.0590357	-0.0357516	0.049066	0.0308208	0.52215	0.426614	0.412099	0.187701	0.477897
VNG2197H	4	2	-0.0561526	-0.0940884	-0.00862269	-0.0612385	-0.192908	-0.130753	-0.00304146	0.0532646	0.13938	0.153951	0.224591	0.190992
VNG2203G	5	2	0.0387855	0.0708684	0.0478795	0.0940793	0.392624	0.404704	0.0753892	0.0330488	0.106239	0.127247	0.0851622	0.0949279
VNG2205H	1	2	-0.116368	0.289243	0.293287	0.141832	0.0900814	0.131257	-0.117542	0.157674	0.280683	0.255994	0.325089	0.318049
VNG2216G	5	2	-0.0520062	-0.0570593	0.0235677	0.0422335	0.0545662	0.152831	-0.166204	-0.0267078	0.076675	0.0605903	0.140223	0.141007
VNG2220G	2	2	-0.149124	-0.0679953	0.0935916	0.204767	0.054334	0.121703	-0.268226	-0.0741958	0.118447	0.0371733	0.409712	0.332439
VNG2223G	1	2	0.0897986	0.582181	1.07908	0.325013	0.251658	0.19993	-0.00974413	0.314067	0.921753	0.965117	1.01776	1.03179
VNG2230H	4	3	0.0955531	-0.0351903	-0.134454	-0.198656	-0.156996	-0.0885724	0.0590154	-0.0873818	-0.0582157	-0.255377	-0.186439	-0.229641
VNG2236H	4	3	0.201081	-0.511071	-0.742196	-0.375087	-0.570329	-0.690258	-0.16391	-0.628026	-0.996367	-0.82333	-1.00726	-0.799466
VNG2242C	4	3	0.0743985	-0.0670574	-0.166108	-0.169313	-0.162923	-0.107061	0.347041	-0.0395892	-0.137105	-0.10539	-0.193936	-0.2433
VNG2246H	3	3	0.191736	-0.0819837	-0.173793	-0.169509	-0.0957422	-0.12297	0.261509	0.0387808	-0.210654	-0.144944	-0.16304	-0.200423
VNG2247G	5	3	0.538618	0.376379	0.326603	0.737793	1.08775	0.939866	1.46898	1.05192	0.485969	0.587765	0.0668625	0.243113
VNG2253H	3	5	0.00604527	-0.469956	-0.550915	-0.540163	-0.641789	-0.738571	-0.162122	-0.431706	-0.488764	-0.507546	-0.321806	-0.411183
VNG2254C	3	3	0.240784	-0.459431	-0.742123	-0.676293	-0.634772	-0.836716	-0.0516236	-0.370627	-0.811344	-0.80481	-1.07025	-0.959752
VNG2259C	5	3	0.0484051	0.252914	0.0777897	0.327466	0.545275	0.395249	0.180906	0.196639	0.0300961	0.0429324	-0.0957754	-0.176436
VNG2260H	5	3	0.174059	0.316786	0.207878	0.551537	0.857079	0.851958	0.398556	0.711279	0.172254	0.405125	0.100718	0.287813
VNG2264C	2	2	-0.131053	0.0886526	0.191652	0.147896	0.0232797	0.082476	-0.224311	0.0895882	0.242022	0.276436	0.482964	0.539361
VNG2267G	1	1	-0.036409	0.153427	0.0869791	0.105713	0.0478447	0.0878496	-0.000557368	0.166919	0.126283	0.154371	0.11598	0.187724
VNG2268H	1	2	-0.108579	0.179507	0.0249073	0.0505056	-0.0375588	0.0230433	-0.116836	0.224371	0.169125	0.140091	0.151292	0.191762
VNG2272G	2	2	-0.167119	-0.0271841	0.118056	0.0847757	0.0902607	0.0932556	-0.215839	0.02414	0.0274613	0.022973	0.397112	0.222818
VNG2277H	4	5	0.231612	0.0824147	-0.135292	-0.742426	-0.724462	-1.18906	0.370747	-0.0866029	-0.344467	-0.182671	-0.69818	-0.463735
VNG2280G	5	2	-0.0170579	0.0589674	0.0739502	0.202786	0.259292	0.269853	-0.027651	0.214977	0.176213	0.146654	0.183249	0.240322
VNG2283G	5	5	-0.108434	0.00885537	-0.0998478	-0.0233541	0.0605063	0.0723186	0.0393646	0.173176	-0.0945748	-0.102527	-0.0531997	-0.172483
VNG2284G	4	3	0.157004	0.0781101	-0.350158	-0.841213	-0.562761	-0.844415	0.174827	0.352611	-0.460786	-0.453271	-1.09012	-0.921772
VNG2285C	1	1	0.0194763	0.931148	0.838317	0.205647	0.15357	0.209266	0.106663	0.800577	0.999077	0.979867	0.625316	0.700011
VNG2291G	4	3	0.22326	0.347079	0.10255	0.113427	0.0723791	0.0396277	1.24944	1.18304	1.1118	0.944643	0.690798	0.732866
VNG2296C	4	3	0.0823203	-0.297603	-0.271102	-0.37838	-0.333513	-0.225219	0.4233	-0.0914042	-0.311111	-0.263273	-0.357076	-0.557563
VNG2298H	3	3	0.270945	-0.402761	-0.44259	-0.374787	-0.156475	-0.120823	-0.0890449	-0.329317	-0.704882	-0.544962	-0.717637	-0.571579
VNG2306H	1	2	-0.0851562	0.0544332	0.141801	0.0103494	-0.00983315	0.0679153	-0.129402	0.0979276	0.197624	0.134938	0.205085	0.194929
VNG2308G	2	1	0.0720994	0.0972164	0.10377	0.139897	0.113972	0.173924	-0.043482	0.145567	0.0865916	0.129461	0.125688	0.134746
VNG2314H	2	1	0.0513428	0.172576	0.07781	0.0782961	0.179991	0.211698	0.040832	0.118732	0.04231	0.062344	0.0354839	0.0430387
VNG2320G	5	3	0.0454771	0.21102	-0.0797675	0.16695	0.39174	0.426482	0.45663	0.239315	0.0195715	0.0941049	0.0236006	-0.130501
VNG2323H	4	3	-0.0300277	0.0190689	-0.157064	-0.686153	-0.69253	-0.781042	0.195021	-0.191864	-0.456068	-0.28764	-0.726294	-0.766901
VNG2333C	2	1	0.0249019	0.801803	0.543157	0.55905	0.908364	0.939763	0.12382	0.523211	0.489241	0.518662	0.340745	0.63228
VNG2334C	1	2	-0.0483685	0.0752865	0.129373	0.110999	-0.0536876	-0.00927278	-0.161991	0.0236301	0.135672	0.172345	0.361005	0.344552
VNG2338G	5	3	0.0375284	-0.055989	0.023639	0.182659	0.520303	0.435901	-0.0725463	-0.183738	-0.501479	-0.662511	-1.40797	-1.22637
VNG2340H	4	5	0.0706167	-0.478694	-0.495882	-0.806771	-1.01799	-1.15827	-0.377172	-0.7783	-0.917973	-0.925224	-1.35965	-1.02367
VNG2341H	5	3	0.105494	0.0624106	-0.0974155	-0.00288099	0.258541	0.380612	0.303905	0.224118	-0.205344	-0.181087	-0.544698	-0.493728
VNG2343G	2	2	-0.111146	0.00370325	0.0407633	0.100788	0.0866213	0.0417912	-0.170077	0.00758458	0.0971	0.0795441	0.209801	0.139316
VNG2365G	2	2	-0.0496442	0.110868	0.191124	0.195336	0.259926	0.21218	-0.112941	0.160831	0.260825	0.224575	0.413674	0.382485
VNG2373G	3	3	0.520686	-0.0989601	-0.2673	-0.239781	0.00352015	0.131917	0.257204	-0.256696	-0.787543	-0.570967	-1.15513	-0.703175
VNG2376H	4	2	0.664438	0.397315	0.346729	-0.189544	-0.0458308	0.101138	0.803182	0.981521	1.23586	1.17598	1.22958	1.07369
VNG2377G	2	3	0.0416157	0.0125066	0.082931	0.136415	0.253104	0.0932207	0.171978	0.045515	0.0338549	0.0442795	0.029567	-0.0611369
VNG2383G	5	3	-0.00309939	0.0263447	-0.04961	0.15024	0.32969	0.321913	0.104854	0.0747912	-0.0963219	-0.083805	-0.125399	-0.198366
VNG2385H	4	3	-0.162114	-0.389957	-0.461733	-0.857981	-0.843315	-0.924095	0.0989776	-0.431724	-0.524295	-0.508726	-0.673149	-0.984316
VNG2387H	4	3	-0.0966427	-0.157143	-0.191805	-0.738914	-0.576167	-0.653109	0.328713	-0.160394	-0.312529	-0.234115	-0.509904	-0.785158
VNG2394G	2	2	-0.268422	-0.0764376	0.09403	0.223896	0.0957661	0.12586	-0.380965	-0.192848	0.119559	0.16293	0.679914	0.555676
VNG2399H	1	1	-0.0658648	0.400837	0.256587	0.0170959	-0.0112508	-0.117628	-0.021243	0.494378	0.376595	0.314989	0.22929	0.266868
VNG2412H	4	5	0.0554001	-0.0569652	-0.110943	-0.0715167	-0.135507	-0.117858	0.159851	-0.138547	-0.0326428	-0.158614	-0.0335201	-0.10652
VNG2415H	6	3	-0.0317953	-0.0951217	-0.181496	-0.22094	-0.0939947	-0.204875	0.184054	-0.0753796	-0.0779629	-0.164731	-0.206002	-0.333141
VNG2419C	5	3	0.2613	0.180594	-0.0252222	-0.119486	0.466015	0.449855	0.324651	0.308417	-0.447193	-0.148148	-0.622023	-0.515005
VNG2420G	4	5	0.13408	0.0923553	-0.0407399	-0.129226	-0.127449	-0.0499928	0.261542	-0.0308615	-0.0611263	0.0358402	-0.136066	-0.153258
VNG2421G	4	3	-0.00892429	0.012566	-0.0760077	-0.204525	-0.227103	-0.189541	0.125951	-0.0656038	-0.12968	-0.0543546	-0.170789	-0.249824
VNG2422G	2	3	0.292952	0.570332	0.489964	0.377627	1.03269	1.09484	0.161388	0.371786	-0.00217992	0.118029	-0.186546	-0.152806
VNG2423G	1	2	-0.100462	0.189527	0.143596	0.166423	0.102883	0.0589573	-0.121727	0.0286935	0.202702	0.24617	0.478935	0.404154
VNG2426G	5	1	0.00197428	0.0547551	0.196315	0.118461	0.312915	0.372708	-0.111632	0.183602	0.158309	0.201809	0.20924	0.313702
VNG2429G	5	1	0.0182188	0.591539	0.43137	0.625666	0.889649	0.933596	0.163099	0.61118	0.46104	0.53658	0.370834	0.543034
VNG2430G	2	1	0.0429559	0.275372	0.138825	0.169244	0.54223	0.445064	-0.0264529	0.374898	0.0996159	0.13449	0.0544234	0.060409
VNG2431C	3	5	0.0392813	-0.0328746	-0.0170921	-0.0709211	-0.0525695	0.0108686	0.155401	-0.0376108	0.0839271	0.0111008	-0.0804378	-0.111557
VNG2432C	2	2	-0.132384	-0.0306038	0.0185743	0.121202	0.0469318	0.0587916	-0.274097	-0.0164619	0.100856	0.110929	0.360618	0.287538
VNG2439H	4	5	0.469741	-0.017545	-0.00999818	-0.508103	-0.339405	-0.159323	0.169223	0.0858185	-0.151142	0.0174441	-0.408095	-0.0911572
VNG2441G	4	5	0.233708	-0.333663	-0.487737	-0.500473	-0.450202	-0.4776	-0.176353	-0.331222	-0.390526	-0.343076	-0.51352	-0.27767
VNG2442H	2	3	0.0233642	0.465379	0.742526	0.690501	0.690305	0.745174	0.295625	0.316796	0.111911	0.200862	-0.0187767	0.00854459
VNG2444C	4	5	0.0805034	0.0507165	-0.0353553	-0.138119	-0.079802	-0.0912458	0.554763	0.567238	0.241024	0.404817	0.203142	0.284369
VNG2446H	3	3	0.255475	-0.326499	-0.423665	-0.578267	-0.261902	-0.00472001	0.732655	0.112525	-0.562586	-0.477289	-0.828987	-0.832798
VNG2456C	2	2	-0.206472	-0.0594999	0.0972331	0.208228	0.103345	0.0946921	-0.34311	-0.138998	0.108516	0.155885	0.605198	0.538138
VNG2471G	5	3	-0.0578204	-0.144237	-0.226219	0.365333	1.01664	0.855671	0.182868	0.037697	-0.32086	-0.42675	-0.746247	-0.883794
VNG2472G	5	3	-0.0613282	-0.250144	-0.242904	0.373997	0.6388	0.69454	0.0636524	-0.0409263	-0.416096	-0.460407	-0.589093	-0.711228
VNG2475C	4	3	0.0725739	-0.141314	-0.391065	-0.89637	-0.473877	-0.864066	0.59909	-0.349433	-0.559937	-0.534078	-0.970994	-1.46516
VNG2476C	2	3	0.00191196	-0.16496	-0.134896	0.0723965	0.155187	0.0829062	0.119286	-0.0728347	-0.293879	-0.241055	-0.260346	-0.310324
VNG2488C	2	1	-0.0828886	0.094319	-0.0102422	0.176313	0.301803	0.200816	-0.136625	0.195828	0.101029	0.0691013	-0.071066	0.0116138
VNG2490H	5	1	0.321371	0.200638	0.315303	0.719125	0.73647	0.843025	0.280148	0.345842	0.517953	0.385261	0.441068	0.385473
VNG2495H	5	4	-0.235103	-0.319256	0.319949	0.809098	0.952172	0.896572	-0.416653	-0.348214	-0.254095	-0.526522	-0.254394	-0.369916
VNG2496G	5	2	0.0365757	0.0893122	0.666244	0.912937	0.969344	1.18642	-0.00218062	0.00778447	0.0647238	0.0316794	0.135012	0.126538
VNG2498H	4	3	0.00441429	0.0241012	-0.118214	-0.232268	-0.121714	-0.100291	0.357262	0.098405	-0.187006	-0.177893	-0.422712	-0.429755
VNG2510H	2	2	-0.0813059	0.00685946	0.329484	0.310113	0.136293	0.138711	-0.370599	-0.180729	0.12147	0.0861091	0.4819	0.390553
VNG2511H	6	3	-0.0455224	-0.116615	-0.128463	-0.110183	-0.0493812	-0.0953979	0.0554	-0.118244	-0.0309853	-0.152036	-0.0551201	-0.1589
VNG2515H	1	2	-0.0837931	0.198145	0.171134	0.0523686	-0.0586206	-0.127371	-0.196999	0.0915904	0.0847187	0.0953249	0.130367	0.212953
VNG2521H	4	5	-0.0155641	-0.0710761	-0.0863712	-0.0708109	-0.115421	-0.162663	0.0805451	-0.0956499	-0.0404814	-0.0890647	-0.0318461	-0.0901452
VNG2522C	6	3	0.113127	-0.322371	-0.368602	-0.156723	0.197319	0.281886	0.127905	-0.290557	-0.612459	-0.461129	-0.670774	-0.43245
VNG2523H	5	2	-0.117512	0.041359	-0.00464352	0.253142	0.189439	0.315892	-0.251599	0.0409381	0.212949	0.165992	0.457606	0.361086
VNG2524H	4	5	0.222954	-0.132986	-0.208569	-0.817485	-0.716533	-0.882205	0.0752126	-0.226671	-0.282495	-0.259261	-0.55253	-0.33118
VNG2525H	4	3	0.363214	-0.887049	-1.26362	-1.91113	-1.13335	-0.743263	0.238055	-0.631387	-1.60826	-1.63732	-2.36186	-2.0841
VNG2532H	4	3	-0.0339611	-0.14071	-0.247736	-0.319492	-0.375139	-0.365621	0.213489	-0.248487	-0.301461	-0.295904	-0.450449	-0.527373
VNG2534C	5	3	0.207073	0.931472	0.49289	0.432604	1.41938	1.81972	0.343714	0.911681	0.461991	0.408067	0.0381814	0.00922161
VNG2535H	5	3	0.560834	0.323677	0.231198	0.614565	1.16817	1.30878	0.342403	0.394984	0.0894809	-0.0822373	-0.38395	-0.340167
VNG2541C	2	1	-0.0851318	0.0767308	-0.000108066	0.319146	0.184386	0.198303	0.000415758	0.142957	0.209584	0.0672816	0.125655	0.14841
VNG2546G	5	1	0.0116187	0.0687616	0.11975	0.451029	0.444268	0.307362	0.0365622	0.191146	0.0330068	0.0333754	0.0484328	0.0306857
VNG2556H	1	3	0.582569	0.241211	1.00989	0.507247	0.493291	0.421279	0.176255	0.234067	-0.0109594	-0.20793	-0.801396	-0.624036
VNG2565G	1	3	0.0262891	0.0338997	0.00316967	0.0234495	-0.0195549	0.0428583	0.569779	0.262114	0.241126	0.157167	0.11962	0.157452
VNG2566H	5	3	0.00797835	-0.111239	-0.0801605	0.0397841	0.0502354	0.191623	0.0829211	0.00531015	-0.0858015	-0.076464	-0.139568	-0.143353
VNG2569H	4	3	0.241767	-0.455988	-0.910257	-0.992198	-1.04563	-1.28511	-0.22836	-0.53729	-0.772374	-0.902485	-1.59481	-1.10459
VNG2570G	4	3	0.0464656	-0.239747	-0.155793	-0.18157	-0.287303	-0.356398	1.06238	0.562708	0.542333	0.282488	0.257107	0.209683
VNG2581H	1	1	0.0443789	0.969401	0.375836	0.196422	0.240529	0.252181	0.14912	1.04334	0.779481	0.710915	0.353392	0.369739
VNG2585H	4	3	-0.0282483	-0.0180191	-0.109843	-0.216065	-0.142524	-0.249395	0.25633	-0.10327	-0.245621	-0.280876	-0.373247	-0.446223
VNG2586C	5	3	0.140842	0.0774659	0.0693914	0.390955	0.473762	0.406036	0.11145	0.190899	0.00880457	-0.076204	-0.290811	-0.159209
VNG2591C	5	1	0.0380616	0.321183	0.145521	0.476421	0.507418	0.41921	0.1418	0.404499	0.0650347	0.137864	0.000618125	-0.00613897
VNG2593H	5	3	0.328944	-0.45106	-0.236931	0.547414	0.617608	0.461751	0.00679429	-0.443257	-1.00882	-0.909735	-1.30681	-1.20372
VNG2594C	5	2	0.00873482	0.180583	0.0768693	0.343389	0.491321	0.67412	-0.183513	-0.105929	0.000811055	-0.0920681	0.0497063	-0.100737
VNG2607C	3	5	0.386625	0.194049	-0.0506465	0.100475	0.293557	0.176589	-0.108628	-0.0915522	-0.278485	-0.0459026	-0.247573	-0.20012
VNG2608C	2	2	-0.0769447	0.243952	0.241739	0.33668	0.288256	0.213102	0.00976918	0.264052	0.308764	0.419451	0.51841	0.510153
VNG2611G	5	1	0.00637213	0.109277	0.0494721	0.261656	0.324546	0.374716	0.0512624	0.193801	0.0219376	0.0539506	-0.0508111	0.0349061
VNG2615C	2	1	-0.0499647	0.0751105	0.453251	0.964577	0.51073	0.262327	-0.119869	0.230986	0.145593	0.0532287	0.0617327	0.0863514
VNG2625C	5	3	0.00879533	0.126084	0.182846	1.03605	1.04402	0.724223	0.272004	0.185689	0.108792	0.0479307	-0.0366792	-0.0652444
VNG2632G	3	3	0.0729028	-0.378994	-0.367931	-0.499087	-0.310592	-0.258629	0.287641	-0.255377	-0.479382	-0.486883	-0.557786	-0.825293
VNG2633H	4	3	0.305876	-0.188774	-0.423378	-0.545425	-0.496071	-0.558742	0.395151	-0.237186	-0.420146	-0.523943	-0.777984	-0.800168
VNG2638G	4	5	-0.038473	-0.431425	-0.73931	-0.912195	-0.993546	-0.988063	-0.0949391	-0.587639	-0.682505	-0.682844	-0.877172	-0.540487
VNG2641H	2	2	-0.115488	-0.0698084	0.0362748	0.0777333	-0.00107241	0.0558108	-0.206258	-0.0449489	0.00301238	-0.000346815	0.208456	0.112675
VNG2646C	4	5	0.0109363	0.0970139	-0.0248242	-0.123721	-0.0320989	-0.0997011	-0.150184	-0.280577	-0.151506	-0.183773	-0.176534	-0.305083
VNG2648G	5	5	-0.0267324	0.031564	-0.00802871	0.0698896	0.0802469	0.106562	0.080229	0.0746316	0.0210661	0.067383	0.0102333	0.047092
VNG2653C	1	1	-0.0741475	0.434071	0.157924	0.243608	0.0560915	-0.0788052	-0.0607322	0.222492	0.135156	0.123992	0.0731629	0.0548412
VNG2669G	5	3	0.0383153	0.284969	0.257439	0.335756	0.51543	0.387585	0.07614	0.218956	-0.0233126	-0.0550679	-0.117523	-0.164875
VNG2678H	1	2	-0.054244	0.155854	0.0869842	0.0837466	0.069699	0.00474477	-0.0813168	0.155117	0.156684	0.0919418	0.171279	0.246839
VNG5008H	2	3	0.098675	0.0592032	0.251665	0.445006	0.170704	0.173738	0.188735	0.0596444	-0.166849	-0.144001	-0.152327	-0.239934
VNG5009H	4	3	-0.0486465	-0.0479352	-0.0983915	-0.514625	-0.352558	-1.02034	-0.11173	-0.360435	-0.35806	-0.538519	-0.883867	-1.10943
VNG5013G	3	4	0.0117405	-0.174421	-0.183678	-0.140672	-0.172564	-0.18499	-0.0441582	-0.227571	-0.101495	-0.174228	-0.157096	-0.128516
VNG5025G	4	3	-0.0686053	-0.0945053	-0.108257	-0.112901	-0.111083	-0.0930904	-0.0253985	-0.102777	-0.0401941	-0.0976324	-0.118123	-0.174241
VNG5029G	3	5	-0.0447611	-0.239921	-0.237277	-0.302874	-0.218016	-0.334219	0.0790435	-0.143424	-0.108848	-0.121721	-0.190801	-0.306845
VNG5033G	4	3	0.0835071	-0.232508	-0.147183	-0.72133	-0.53894	-0.719564	0.323019	0.13035	-0.0620518	-0.115283	-0.454183	-0.378479
VNG5034G	3	3	-0.193437	-0.764981	-0.670913	-1.04877	-0.742879	-0.846665	-0.255208	-0.511203	-0.430085	-0.60989	-0.736404	-0.70495
VNG5038H	1	2	-0.219079	0.0133133	0.212333	-0.00410455	-0.151518	-0.120515	-0.538821	-0.218625	0.00177383	0.130309	0.642011	0.490637
VNG5041H	3	5	-0.0452297	-0.312644	-0.329174	-0.494331	-0.367023	-0.501566	-0.110945	-0.351621	-0.259346	-0.445009	-0.502137	-0.748133
VNG5047H	4	3	-0.213449	-0.378889	-0.423497	-0.761588	-0.69266	-0.793069	0.0698963	-0.153116	-0.306137	-0.492426	-0.735267	-1.12756
VNG5048H	4	3	0.0767757	-0.8438	-1.01804	-1.30705	-1.28961	-1.55794	-0.00752068	-0.339386	-0.731699	-1.14405	-1.58614	-1.4887
VNG5050H	3	3	-0.01102	-0.313338	-0.195668	-0.286188	-0.245123	-0.33488	0.187963	-0.177985	-0.218073	-0.316137	-0.383262	-0.499285
VNG5052G	3	3	-0.053696	-0.515742	-0.495414	-0.264033	-0.327805	-0.586089	0.0814842	-0.472238	-0.725664	-0.825894	-1.01727	-1.39538
VNG5055G	4	3	-0.0247765	-0.263358	-0.178318	-0.318924	-0.416849	-0.468552	0.198085	-0.00455926	-0.177967	-0.215031	-0.430487	-0.506257
VNG5059C	5	2	-0.0940742	-0.0118364	0.0244332	0.276647	0.403577	0.745422	-0.0795179	-0.00115312	0.011238	0.0294776	0.193124	0.213526
VNG5064H	1	2	-0.221587	0.0389371	0.217447	0.0907763	-0.0977305	-0.0486627	-0.322864	-0.204764	0.122848	0.185598	0.490208	0.489726
VNG5066G	2	2	-0.207057	-0.0136922	0.604967	0.448333	0.0448216	-0.056281	-0.345002	-0.141435	0.145689	0.0807908	0.359697	0.272628
VNG5073H	3	4	-0.188378	-0.498294	-0.323108	-0.335052	-0.456462	-0.576215	-0.273751	-0.356322	-0.383297	-0.411073	-0.296447	-0.415522
VNG5090C	3	3	-0.283578	-0.966231	-0.644452	-0.576079	-0.575218	-0.819638	-0.380354	-0.672076	-1.07646	-1.1921	-1.38038	-1.61648
VNG5091C	4	3	-0.190201	-0.503395	-0.540752	-0.856899	-0.939318	-1.06503	-0.194528	-0.486078	-0.572609	-0.681194	-0.783364	-0.971914
VNG5097H	3	3	-0.0220254	-0.0343459	-0.0944869	-0.0218572	-0.107776	-0.0225001	0.109244	0.0524133	-0.0245911	-0.0586767	-0.0876942	-0.105915
VNG5100C	4	3	0.286013	0.0829563	0.0664531	-0.0389172	-0.110976	-0.079941	0.389432	0.323218	0.277066	0.301441	0.0518233	0.0100691
VNG5102H	5	3	0.775197	0.332439	0.671754	0.929699	1.09338	1.16856	0.567566	0.49956	0.325328	0.3832	-0.0308228	0.224791
VNG5104H	3	4	0.0166201	-0.0948865	-0.113343	-0.119936	-0.0256312	-0.0352194	0.0148007	-0.158816	-0.053903	-0.064939	-0.0775096	-0.122303
VNG5108H	6	3	0.0648825	-0.16831	-0.207781	-0.0992126	0.0294324	0.0253789	0.172667	-0.0242817	-0.12907	-0.163037	-0.260633	-0.326222
VNG5112H	4	4	-0.104512	-0.145919	-0.228541	-0.22345	-0.325233	-0.348644	-0.0582566	-0.128535	-0.026307	-0.0726356	-0.110039	-0.187951
VNG5123H	4	3	0.0796335	-0.473737	-0.465367	-0.386995	-0.474234	-0.626768	0.155323	-0.12826	-0.411871	-0.51455	-0.622841	-0.52166
VNG5132H	4	3	0.0155651	0.0590767	-0.14456	-0.30593	-0.441419	-0.535348	0.22354	0.300228	0.00523971	-0.146042	-0.130786	-0.357152
VNG5137H	4	3	0.038376	-0.142216	-0.211575	-0.281929	-0.221102	-0.223778	0.191768	0.111988	-0.0869898	-0.106497	-0.190053	-0.296269
VNG5143C	2	5	-0.109648	-0.110087	-0.0452323	-0.100866	-0.117374	-0.0528625	0.348596	0.383614	0.174668	0.210931	0.204705	0.252288
VNG5146H	2	3	-0.0635573	-0.384521	-0.237348	-0.0571007	-0.0664003	-0.0995235	0.321381	0.000591636	-0.0420807	-0.238527	-0.258658	-0.349426
VNG5150H	2	2	-0.225809	-0.0778937	0.0677412	0.212606	0.0843424	0.0855345	-0.348368	-0.126977	0.153737	0.167256	0.617862	0.522332
VNG5157H	4	3	-0.0719116	-0.17806	-0.192785	-0.180736	-0.213814	-0.196646	0.0418633	0.0633868	0.021969	0.0087584	-0.02246	-0.00491416
VNG5160H	3	3	-0.164229	-0.499896	-0.397414	-0.573864	-0.484952	-0.750354	0.145206	-0.23048	-0.149649	-0.27022	-0.378637	-0.618541
VNG5164C	2	3	-0.103275	-0.192942	0.166974	0.202304	0.207244	0.260393	0.161623	0.107501	0.113172	-0.0316029	-0.114057	-0.198656
VNG5165H	4	5	-0.158221	-0.374944	-0.368204	-0.428246	-0.497611	-0.382973	0.156095	0.00700785	-0.222559	-0.214303	-0.362845	-0.404212
VNG5167H	2	3	-1.59428	-1.93309	-1.6741	-1.08991	-1.72124	-2.09828	-0.998008	-0.992724	-1.07556	-1.51695	-2.11277	-1.77311
VNG5173H	3	5	-0.248251	-0.394769	-0.3256	-0.271647	-0.304802	-0.36064	-0.0362385	0.0407414	0.0273965	0.0522678	-0.0726154	-0.127641
VNG5192H	5	3	-0.274934	-0.300115	0.0543008	0.541012	0.93326	0.837901	0.376794	0.508354	0.261851	0.424729	0.0073012	-0.0106967
VNG5195H	3	5	-0.0040167	-0.191175	-0.166552	-0.124466	-0.162143	-0.131565	0.0904886	-0.12227	-0.143857	-0.0797977	-0.0584473	-0.19491
VNG5203C	4	3	-0.0535798	-0.108712	-0.182843	-0.171976	-0.161829	-0.142632	0.114977	-0.123696	-0.0770724	-0.103232	-0.18001	-0.320872
VNG6005H	3	3	0.0335724	-0.168468	-0.154259	-0.100543	-0.172552	-0.161959	0.0143368	-0.124498	-0.105361	-0.105946	-0.104068	-0.152845
VNG6035G	5	5	0.036942	-0.0249174	-0.059707	0.0349236	0.110729	0.153757	0.0575083	-0.0218423	-0.0708734	0.0362274	-0.0823752	0.000790028
VNG6052H	4	4	-0.0345654	-0.0867863	-0.125632	-0.118635	-0.119319	-0.135683	0.00547608	-0.150601	-0.0330495	-0.098812	-0.12905	-0.147362
VNG6133H	3	5	0.1427	-0.288167	-0.226787	-0.352023	-0.379713	-0.619671	0.0713079	-0.033996	-0.213479	-0.25596	-0.551788	-0.554099
VNG6156H	5	3	-0.0361513	-0.0729939	0.0520242	0.207968	0.221561	0.166737	0.0704694	0.082377	0.0942054	-0.107546	-0.103589	-0.161441
VNG6183C	4	3	0.119632	-0.000909595	-0.10295	-0.39608	-0.350573	-0.690214	0.126259	-0.0735932	0.0211063	-0.152543	-0.394524	-0.658394
VNG6198H	5	2	-0.00899907	0.168982	0.250021	0.891362	0.724061	0.770552	-0.0882414	0.150278	0.17936	0.174754	0.256083	0.229141
VNG6199G	3	5	-0.0168364	-0.459969	-0.386062	-0.312636	-0.297487	-0.590243	-0.0368412	-0.449006	-0.143381	-0.213779	-0.284639	-0.634007
VNG6203H	5	3	0.552364	-0.587938	0.438711	0.971732	1.16551	1.16892	0.128311	-0.653691	-1.08595	-1.30605	-1.4464	-1.63861
VNG6216G	2	2	0.239296	0.457311	0.519075	0.585883	0.470091	0.442651	-0.00164013	0.468692	0.430753	0.458795	0.602508	0.50353
VNG6223C	5	2	0.0529042	0.00490647	0.0331093	0.246596	0.440634	0.580314	-0.019849	-0.144918	-0.0902713	-0.0518194	-0.0266759	0.0265127
VNG6224H	2	3	0.756509	0.357483	1.0412	1.20433	0.723014	0.6114	0.548748	0.309623	-0.0541243	-0.0597557	-0.436041	-0.195697
VNG6226H	1	2	0.0256561	0.129248	0.279957	0.116488	0.180952	0.141256	0.221766	0.390152	0.30289	0.51394	0.407266	0.565858
VNG6254C	5	5	0.607787	0.324875	1.19346	1.84807	1.79427	1.96687	0.373684	0.429689	0.342908	0.487564	0.140028	0.406344
VNG6258C	5	5	0.435696	0.0793195	0.0468396	0.414879	0.371369	0.416179	-0.0375336	-0.0783237	-0.0361062	-0.00103669	-0.113131	-0.0785934
VNG6272G	2	2	-0.072426	0.0562059	0.130981	0.161778	0.0466311	0.0477302	-0.116697	-0.0735747	0.0652297	0.100419	0.311288	0.264801
VNG6275H	1	2	0.243237	0.514803	0.646612	0.391218	0.319716	0.554819	2.14568	1.9812	2.14602	2.278	2.50008	2.33376
VNG6276H	2	3	0.0117636	0.13069	0.159674	0.214424	0.151085	0.170055	0.628962	0.757976	0.34025	0.379409	0.256705	0.285099
VNG6293C	5	4	0.0515633	0.106712	0.0992536	0.302973	0.375024	0.427475	0.0135316	-0.0299131	0.049998	0.0150129	0.0302053	-0.0238489
VNG6297C	3	3	-0.0176232	-0.18518	-0.0649724	-0.209868	-0.199777	-0.0820243	0.0324334	-0.0949337	-0.117636	-0.180996	-0.10655	-0.0956479
VNG6298C	4	3	0.112709	0.479099	0.061912	-0.354071	-0.337134	-0.597675	0.701456	0.16618	0.0743642	-0.0345406	-0.281913	-0.356899
VNG6312G	2	4	0.400887	0.669374	1.15915	0.865705	0.846764	1.0203	-0.162307	-0.207921	-0.0312281	-0.116068	-0.0815599	-0.262817
VNG6313G	1	1	0.406396	0.629499	0.657035	0.784909	0.376812	0.114895	-0.126879	0.4515	0.24027	0.198361	-0.267633	-0.106133
VNG6322H	4	3	0.131243	-0.058449	-0.0657436	-0.112658	-0.127408	-0.215611	-0.0103743	-0.250156	-0.244276	-0.194892	-0.298389	-0.333078
VNG6323H	4	3	0.0617853	-0.110051	-0.156501	-0.236466	-0.208674	-0.14578	-0.0557478	-0.288301	-0.192395	-0.244506	-0.261878	-0.417522
VNG6325H	4	3	0.220506	-0.0945168	-0.0495301	-0.479469	-0.479541	-0.606369	0.178455	0.00988523	-0.216991	-0.36131	-0.656959	-0.792246
VNG6329H	5	4	0.206895	0.240485	0.393417	0.770452	0.949861	0.951545	-0.0542013	-0.188839	-0.0516286	-0.106681	-0.0553416	-0.122402
VNG6330H	3	5	0.951935	0.466779	0.329303	0.595353	0.668437	0.754871	-0.202283	-0.39929	-0.578717	-0.523066	-0.441644	-0.540096
VNG6334H	4	3	1.10814	1.01335	0.306381	-0.0581926	-0.131095	-0.200748	0.441774	0.0724262	-0.264608	-0.347196	-0.422071	-0.622525
VNG6335H	2	2	0.0365631	0.219766	0.620783	1.05953	0.790971	0.524538	-0.118775	-0.150813	0.112657	-0.0308062	0.028091	0.0259973
VNG6339H	2	4	0.166594	-0.09002	0.278138	0.260904	0.252388	0.332758	-0.0583495	-0.379919	-0.107928	-0.245239	-0.154485	-0.242309
VNG6340H	3	5	0.1131	-0.09625	0.0541096	0.122895	0.0694741	0.0145172	-0.0347806	-0.125271	-0.224415	-0.181489	-0.148603	-0.0749613
VNG6343H	4	3	0.701695	-0.0384593	-0.177145	-0.443156	-0.551523	-0.719629	0.794647	0.40741	0.54219	0.372569	0.0457088	0.132157
VNG6347H	5	4	0.110917	-0.0426777	-0.0357649	0.152895	0.131937	0.160901	-0.264889	-0.346982	-0.297155	-0.187202	-0.18422	-0.266633
VNG6353H	5	2	-0.0195408	0.110272	0.0541472	0.258738	0.502315	0.510181	-0.288709	-0.244546	-0.0624619	-0.0743352	-0.017086	-0.0171839
VNG6359H	4	2	-0.0925293	-0.161499	-0.12309	-0.170807	-0.269187	-0.300734	-0.598927	-0.435293	-0.323252	-0.355822	-0.197834	-0.438331
VNG6362G	4	1	-0.130083	-0.32014	-0.409334	-0.596677	-0.767065	-0.687171	-0.766764	-1.02355	-0.887104	-0.848594	-0.879209	-1.13883
VNG6368H	2	2	-0.12521	-0.104018	0.06019	0.188766	-0.0407452	-0.0544693	-0.475121	-0.429476	-0.30701	-0.241497	-0.0344876	-0.103119
VNG6371G	2	2	-0.119327	-0.0367698	0.0824305	0.118021	0.0772427	0.140538	-0.251648	-0.205223	-0.0730785	-0.103181	0.0221829	-0.0433276
VNG6373G	4	4	-0.108086	-0.201546	-0.198117	-0.303269	-0.389425	-0.302658	-0.549887	-0.666825	-0.592519	-0.512004	-0.53429	-0.68434
VNG6378H	1	4	-0.0279844	0.338823	0.133189	-0.247398	-0.129763	-0.118916	-0.40703	-0.430778	-0.407837	-0.418531	-0.455917	-0.42741
VNG6385H	4	4	-0.110971	-0.733294	-0.703147	-1.43903	-1.61084	-1.96652	-2.37112	-2.48942	-2.4202	-2.23726	-2.28667	-2.4328
VNG6387H	2	2	-0.194225	-0.0685807	0.0455218	0.0898485	0.0337899	0.0829909	-0.34959	-0.0239312	0.0702818	0.0481331	0.292787	0.266859
VNG6407H	2	2	-0.242781	-0.0471576	-0.0017019	0.111704	0.0259615	0.106184	-0.345739	-0.0351579	0.0679916	0.0218427	0.378926	0.271689

## Sheet: cluster_switch_frequency
Control cluster	Mutant cluster	Observed switch frequency
5	3	72
3	3	49
1	2	44
5	2	30
4	5	29
2	1	18
2	3	18
5	5	17
6	3	16
5	1	13
4	1	10
4	2	10
5	4	8
1	3	7
3	5	7
4	4	5
2	5	3
3	2	3
6	5	3
2	4	2
3	4	2
1	4	1
1	5	1
2	6	1
5	6	1
6	2	1
6	4	1
