# Supplementary material for: Clustering gene expression time series data using an infinite Gaussian process mixture model
Source: PLoS Comput Biol. 2018 Jan 16;14(1):e1005896. doi: 10.1371/journal.pcbi.1005896 (PMC5786324; doi:10.1371/journal.pcbi.1005896)
Supplement: S4 Table — (XLSX) [file pcbi.1005896.s013.xlsx]

## Sheet: Sheet1
Cluster	GO term	GO description	Enrichment or depletion	Ratio in cluster	Ratio in population	FDR
down-reg-slow	GO:0051276	chromosome organization	enrich.	26/292	190/9764	3.52e-09
down-reg-slow	GO:0006950	response to stress	enrich.	87/292	1374/9764	3.52e-09
down-reg-slow	GO:0050896	response to stimulus	enrich.	87/292	1374/9764	3.52e-09
down-reg-slow	GO:0006259	DNA metabolic process	enrich.	63/292	507/9764	3.52e-09
down-reg-slow	GO:0090304	nucleic acid metabolic process	enrich.	65/292	911/9764	3.52e-09
down-reg-slow	GO:0007049	cell cycle	enrich.	59/292	509/9764	3.52e-09
down-reg-slow	GO:0044699	single-organism process	enrich.	183/292	3926/9764	4.2e-09
down-reg-slow	GO:0006996	organelle organization	enrich.	59/292	822/9764	5.19e-09
down-reg-slow	GO:0044763	single-organism cellular process	enrich.	157/292	2734/9764	5.23e-09
down-reg-slow	GO:1901360	organic cyclic compound metabolic process	enrich.	67/292	1079/9764	4.15e-08
down-reg-slow	GO:0046483	heterocycle metabolic process	enrich.	67/292	1079/9764	4.15e-08
down-reg-slow	GO:0006139	nucleobase-containing compound metabolic process	enrich.	67/292	1079/9764	4.15e-08
down-reg-slow	GO:0006725	cellular aromatic compound metabolic process	enrich.	67/292	1079/9764	4.15e-08
down-reg-slow	GO:0016043	cellular component organization	enrich.	103/292	2038/9764	8.77e-08
down-reg-slow	GO:0009987	cellular process	enrich.	227/292	6066/9764	9.62e-08
down-reg-slow	GO:0008150	biological_process	enrich.	272/292	7954/9764	9.93e-08
down-reg-slow	GO:0071840	cellular component organization or biogenesis	enrich.	103/292	2064/9764	1.38e-07
down-reg-slow	GO:0007067	mitotic nuclear division	enrich.	18/292	195/9764	0.000145
down-reg-slow	GO:0000280	nuclear division	enrich.	18/292	195/9764	0.000145
down-reg-slow	GO:1903047	mitotic cell cycle process	enrich.	18/292	195/9764	0.000145
down-reg-slow	GO:0022402	cell cycle process	enrich.	18/292	195/9764	0.000145
down-reg-slow	GO:1902589	single-organism organelle organization	enrich.	18/292	195/9764	0.000145
down-reg-slow	GO:0048285	organelle fission	enrich.	18/292	195/9764	0.000145
down-reg-slow	GO:0007059	chromosome segregation	enrich.	10/292	74/9764	0.000427
down-reg-slow	GO:0044767	single-organism developmental process	enrich.	52/292	1033/9764	0.000917
down-reg-slow	GO:0048869	cellular developmental process	enrich.	43/292	821/9764	0.00149
down-reg-slow	GO:0065007	biological regulation	enrich.	93/292	2212/9764	0.00161
down-reg-slow	GO:0032502	developmental process	enrich.	79/292	1850/9764	0.00344
down-reg-slow	GO:0044700	single organism signaling	enrich.	15/292	194/9764	0.00349
down-reg-slow	GO:0023052	signaling	enrich.	15/292	194/9764	0.00349
down-reg-slow	GO:0007154	cell communication	enrich.	15/292	194/9764	0.00349
down-reg-slow	GO:0007267	cell-cell signaling	enrich.	15/292	194/9764	0.00349
down-reg-slow	GO:0040011	locomotion	enrich.	23/292	373/9764	0.00438
down-reg-slow	GO:0022610	biological adhesion	enrich.	23/292	376/9764	0.00438
down-reg-slow	GO:0007155	cell adhesion	enrich.	23/292	376/9764	0.00438
down-reg-slow	GO:0065008	regulation of biological quality	enrich.	28/292	495/9764	0.00438
down-reg-slow	GO:0042592	homeostatic process	enrich.	28/292	495/9764	0.00438
down-reg-slow	GO:0030154	cell differentiation	enrich.	39/292	771/9764	0.00509
down-reg-slow	GO:0048870	cell motility	enrich.	21/292	328/9764	0.00509
down-reg-slow	GO:0006928	movement of cell or subcellular component	enrich.	21/292	328/9764	0.00509
down-reg-slow	GO:0043170	macromolecule metabolic process	enrich.	105/292	2674/9764	0.00513
down-reg-slow	GO:0034645	cellular macromolecule biosynthetic process	deplet.	0/292	241/9764	0.00513
down-reg-slow	GO:1901576	organic substance biosynthetic process	deplet.	0/292	241/9764	0.00513
down-reg-slow	GO:0009059	macromolecule biosynthetic process	deplet.	0/292	241/9764	0.00513
down-reg-slow	GO:0044249	cellular biosynthetic process	deplet.	0/292	241/9764	0.00513
down-reg-slow	GO:0006412	translation	deplet.	0/292	241/9764	0.00513
down-reg-slow	GO:0044260	cellular macromolecule metabolic process	enrich.	102/292	2597/9764	0.00513
down-reg-slow	GO:0003008	system process	enrich.	17/292	247/9764	0.00533
down-reg-slow	GO:0044707	single-multicellular organism process	enrich.	17/292	247/9764	0.00533
down-reg-slow	GO:0032501	multicellular organismal process	enrich.	17/292	247/9764	0.00533
down-reg-slow	GO:0050877	neurological system process	enrich.	15/292	215/9764	0.00617
down-reg-slow	GO:0071704	organic substance metabolic process	enrich.	129/292	3482/9764	0.00699
down-reg-slow	GO:0044238	primary metabolic process	enrich.	129/292	3482/9764	0.00699
down-reg-slow	GO:0034641	cellular nitrogen compound metabolic process	enrich.	108/292	2843/9764	0.0094
down-reg-slow	GO:0006461	protein complex assembly	enrich.	28/292	528/9764	0.00959
down-reg-slow	GO:0071822	protein complex subunit organization	enrich.	28/292	528/9764	0.00959
down-reg-slow	GO:0006807	nitrogen compound metabolic process	enrich.	109/292	2889/9764	0.0114
down-reg-slow	GO:0051301	cell division	enrich.	8/292	88/9764	0.0128
down-reg-slow	GO:0016070	RNA metabolic process	deplet.	4/292	442/9764	0.0157
down-reg-slow	GO:0002376	immune system process	enrich.	36/292	767/9764	0.0199
down-reg-slow	GO:0048856	anatomical structure development	enrich.	54/292	1274/9764	0.0203
down-reg-slow	GO:0055085	transmembrane transport	enrich.	23/292	430/9764	0.0209
down-reg-slow	GO:0007165	signal transduction	enrich.	76/292	1930/9764	0.0215
down-reg-slow	GO:0050789	regulation of biological process	enrich.	76/292	1930/9764	0.0215
down-reg-slow	GO:0050794	regulation of cellular process	enrich.	76/292	1930/9764	0.0215
down-reg-slow	GO:0008104	protein localization	deplet.	1/292	236/9764	0.0237
down-reg-slow	GO:0006605	protein targeting	deplet.	1/292	236/9764	0.0237
down-reg-slow	GO:0045184	establishment of protein localization	deplet.	1/292	236/9764	0.0237
down-reg-slow	GO:0006886	intracellular protein transport	deplet.	1/292	236/9764	0.0237
down-reg-slow	GO:0033036	macromolecule localization	deplet.	1/292	236/9764	0.0237
down-reg-slow	GO:0071702	organic substance transport	deplet.	1/292	236/9764	0.0237
down-reg-slow	GO:0015031	protein transport	deplet.	1/292	236/9764	0.0237
down-reg-slow	GO:0000902	cell morphogenesis	enrich.	8/292	102/9764	0.0237
down-reg-slow	GO:0009653	anatomical structure morphogenesis	enrich.	8/292	102/9764	0.0237
down-reg-slow	GO:0032989	cellular component morphogenesis	enrich.	8/292	102/9764	0.0237
down-reg-slow	GO:0008152	metabolic process	enrich.	168/292	4922/9764	0.0306
down-reg-slow	GO:0044237	cellular metabolic process	enrich.	151/292	4378/9764	0.0347
down-reg-slow	GO:0022607	cellular component assembly	enrich.	42/292	989/9764	0.0359
down-reg-slow	GO:0065003	macromolecular complex assembly	enrich.	31/292	674/9764	0.0359
down-reg-slow	GO:0043933	macromolecular complex subunit organization	enrich.	31/292	674/9764	0.0359
up-reg-slow	GO:0065007	biological regulation	enrich.	140/371	2212/9764	1.74e-08
up-reg-slow	GO:0046483	heterocycle metabolic process	deplet.	9/371	1079/9764	1.74e-08
up-reg-slow	GO:1901360	organic cyclic compound metabolic process	deplet.	9/371	1079/9764	1.74e-08
up-reg-slow	GO:0006139	nucleobase-containing compound metabolic process	deplet.	9/371	1079/9764	1.74e-08
up-reg-slow	GO:0006725	cellular aromatic compound metabolic process	deplet.	9/371	1079/9764	1.74e-08
up-reg-slow	GO:0007165	signal transduction	enrich.	122/371	1930/9764	2.82e-08
up-reg-slow	GO:0050789	regulation of biological process	enrich.	122/371	1930/9764	2.82e-08
up-reg-slow	GO:0050794	regulation of cellular process	enrich.	122/371	1930/9764	2.82e-08
up-reg-slow	GO:0090304	nucleic acid metabolic process	deplet.	7/371	911/9764	8.89e-08
up-reg-slow	GO:0043062	extracellular structure organization	enrich.	24/371	166/9764	2.15e-07
up-reg-slow	GO:0030198	extracellular matrix organization	enrich.	24/371	166/9764	2.15e-07
up-reg-slow	GO:0048856	anatomical structure development	enrich.	81/371	1274/9764	2.53e-05
up-reg-slow	GO:0022610	biological adhesion	enrich.	34/371	376/9764	2.85e-05
up-reg-slow	GO:0007155	cell adhesion	enrich.	34/371	376/9764	2.85e-05
up-reg-slow	GO:0006259	DNA metabolic process	deplet.	3/371	507/9764	6.83e-05
up-reg-slow	GO:0034641	cellular nitrogen compound metabolic process	deplet.	71/371	2843/9764	8.71e-05
up-reg-slow	GO:0006807	nitrogen compound metabolic process	deplet.	74/371	2889/9764	0.000199
up-reg-slow	GO:0032502	developmental process	enrich.	103/371	1850/9764	0.000224
up-reg-slow	GO:0065008	regulation of biological quality	enrich.	38/371	495/9764	0.000241
up-reg-slow	GO:0042592	homeostatic process	enrich.	38/371	495/9764	0.000241
up-reg-slow	GO:0006950	response to stress	enrich.	79/371	1374/9764	0.00092
up-reg-slow	GO:0050896	response to stimulus	enrich.	79/371	1374/9764	0.00092
up-reg-slow	GO:0043170	macromolecule metabolic process	deplet.	70/371	2674/9764	0.000946
up-reg-slow	GO:0008150	biological_process	enrich.	329/371	7954/9764	0.0011
up-reg-slow	GO:0034330	cell junction organization	enrich.	14/371	120/9764	0.00111
up-reg-slow	GO:0044260	cellular macromolecule metabolic process	deplet.	68/371	2597/9764	0.00118
up-reg-slow	GO:0048646	anatomical structure formation involved in morphogenesis	enrich.	30/371	391/9764	0.00128
up-reg-slow	GO:0040011	locomotion	enrich.	29/371	373/9764	0.00139
up-reg-slow	GO:0016070	RNA metabolic process	deplet.	4/371	442/9764	0.00159
up-reg-slow	GO:0048870	cell motility	enrich.	26/371	328/9764	0.00175
up-reg-slow	GO:0006928	movement of cell or subcellular component	enrich.	26/371	328/9764	0.00175
up-reg-slow	GO:0006091	generation of precursor metabolites and energy	enrich.	20/371	237/9764	0.00386
up-reg-slow	GO:0007067	mitotic nuclear division	deplet.	0/371	195/9764	0.00386
up-reg-slow	GO:0000280	nuclear division	deplet.	0/371	195/9764	0.00386
up-reg-slow	GO:1903047	mitotic cell cycle process	deplet.	0/371	195/9764	0.00386
up-reg-slow	GO:0022402	cell cycle process	deplet.	0/371	195/9764	0.00386
up-reg-slow	GO:1902589	single-organism organelle organization	deplet.	0/371	195/9764	0.00386
up-reg-slow	GO:0048285	organelle fission	deplet.	0/371	195/9764	0.00386
up-reg-slow	GO:0044699	single-organism process	enrich.	179/371	3926/9764	0.0058
up-reg-slow	GO:0051276	chromosome organization	deplet.	0/371	190/9764	0.0059
up-reg-slow	GO:0016071	mRNA metabolic process	deplet.	3/371	333/9764	0.00705
up-reg-slow	GO:0006396	RNA processing	deplet.	3/371	333/9764	0.00705
up-reg-slow	GO:0006397	mRNA processing	deplet.	3/371	333/9764	0.00705
up-reg-slow	GO:0006629	lipid metabolic process	enrich.	36/371	562/9764	0.00705
up-reg-slow	GO:0044237	cellular metabolic process	deplet.	138/371	4378/9764	0.00995
up-reg-slow	GO:0007049	cell cycle	deplet.	8/371	509/9764	0.014
up-reg-slow	GO:0000003	reproduction	enrich.	2/371	9764-04-01	0.0276
up-reg-slow	GO:1901361	organic cyclic compound catabolic process	deplet.	3/371	282/9764	0.0309
up-reg-slow	GO:0019439	aromatic compound catabolic process	deplet.	3/371	282/9764	0.0309
up-reg-slow	GO:1901575	organic substance catabolic process	deplet.	3/371	282/9764	0.0309
up-reg-slow	GO:0034655	nucleobase-containing compound catabolic process	deplet.	3/371	282/9764	0.0309
up-reg-slow	GO:0044270	cellular nitrogen compound catabolic process	deplet.	3/371	282/9764	0.0309
up-reg-slow	GO:0046700	heterocycle catabolic process	deplet.	3/371	282/9764	0.0309
up-reg-slow	GO:0048869	cellular developmental process	enrich.	45/371	821/9764	0.0372
up-reg-slow	GO:0044281	small molecule metabolic process	enrich.	63/371	1227/9764	0.0374
up-reg-slow	GO:0022618	ribonucleoprotein complex assembly	deplet.	0/371	123/9764	0.0416
up-reg-slow	GO:0034622	cellular macromolecular complex assembly	deplet.	0/371	123/9764	0.0416
up-reg-slow	GO:0071826	ribonucleoprotein complex subunit organization	deplet.	0/371	123/9764	0.0416
up-reg-slow	GO:0044763	single-organism cellular process	enrich.	125/371	2734/9764	0.0416
up-reg-slow	GO:0044710	single-organism metabolic process	enrich.	67/371	1340/9764	0.0444
up-reg-slow	GO:0030154	cell differentiation	enrich.	42/371	771/9764	0.0465
up-reg-fast	GO:0032502	developmental process	enrich.	41/124	1850/9764	0.0286
up-reg-fast	GO:0007165	signal transduction	enrich.	40/124	1930/9764	0.0356
up-reg-fast	GO:0050789	regulation of biological process	enrich.	40/124	1930/9764	0.0356
up-reg-fast	GO:0050794	regulation of cellular process	enrich.	40/124	1930/9764	0.0356
down-reg-fast	GO:0048646	anatomical structure formation involved in morphogenesis	enrich.	23/112	391/9764	1.05e-08
down-reg-fast	GO:0032502	developmental process	enrich.	49/112	1850/9764	1.04e-07
down-reg-fast	GO:0040007	growth	enrich.	13/112	173/9764	4.21e-06
down-reg-fast	GO:0048856	anatomical structure development	enrich.	36/112	1274/9764	4.56e-06
down-reg-fast	GO:0008283	cell proliferation	enrich.	15/112	330/9764	0.000159
down-reg-fast	GO:0044700	single organism signaling	enrich.	11/112	194/9764	0.00023
down-reg-fast	GO:0023052	signaling	enrich.	11/112	194/9764	0.00023
down-reg-fast	GO:0007154	cell communication	enrich.	11/112	194/9764	0.00023
down-reg-fast	GO:0007267	cell-cell signaling	enrich.	11/112	194/9764	0.00023
down-reg-fast	GO:0065007	biological regulation	enrich.	45/112	2212/9764	0.000396
down-reg-fast	GO:0044767	single-organism developmental process	enrich.	27/112	1033/9764	0.000396
down-reg-fast	GO:0007165	signal transduction	enrich.	41/112	1930/9764	0.000396
down-reg-fast	GO:0050789	regulation of biological process	enrich.	41/112	1930/9764	0.000396
down-reg-fast	GO:0050794	regulation of cellular process	enrich.	41/112	1930/9764	0.000396
down-reg-fast	GO:0021700	developmental maturation	enrich.	6/112	61/9764	0.000697
down-reg-fast	GO:0022610	biological adhesion	enrich.	14/112	376/9764	0.000891
down-reg-fast	GO:0007155	cell adhesion	enrich.	14/112	376/9764	0.000891
down-reg-fast	GO:0065008	regulation of biological quality	enrich.	16/112	495/9764	0.0013
down-reg-fast	GO:0042592	homeostatic process	enrich.	16/112	495/9764	0.0013
down-reg-fast	GO:0030154	cell differentiation	enrich.	21/112	771/9764	0.00197
down-reg-fast	GO:0048869	cellular developmental process	enrich.	21/112	821/9764	0.00315
down-reg-fast	GO:0046483	heterocycle metabolic process	deplet.	3/112	1079/9764	0.0131
down-reg-fast	GO:0006139	nucleobase-containing compound metabolic process	deplet.	3/112	1079/9764	0.0131
down-reg-fast	GO:0006725	cellular aromatic compound metabolic process	deplet.	3/112	1079/9764	0.0131
down-reg-fast	GO:1901360	organic cyclic compound metabolic process	deplet.	3/112	1079/9764	0.0131
down-reg-fast	GO:0090304	nucleic acid metabolic process	deplet.	2/112	911/9764	0.0165
down-reg-fast	GO:0006950	response to stress	enrich.	27/112	1374/9764	0.0217
down-reg-fast	GO:0050896	response to stimulus	enrich.	27/112	1374/9764	0.0217
down-reg-fast	GO:0009790	embryo development	enrich.	7/112	176/9764	0.0221
down-reg-fast	GO:0000902	cell morphogenesis	enrich.	5/112	102/9764	0.0309
down-reg-fast	GO:0009653	anatomical structure morphogenesis	enrich.	5/112	102/9764	0.0309
down-reg-fast	GO:0032989	cellular component morphogenesis	enrich.	5/112	102/9764	0.0309
