# Supplementary material for: Clustering gene expression time series data using an infinite Gaussian process mixture model
Source: PLoS Comput Biol. 2018 Jan 16;14(1):e1005896. doi: 10.1371/journal.pcbi.1005896 (PMC5786324; doi:10.1371/journal.pcbi.1005896)
Supplement: S5 Table — (XLSX) [file pcbi.1005896.s014.xlsx]

## Sheet: Sheet1
Name	Type*	Dex or control**
wgEncodeHaibTfbsA549Atf3V0422111Etoh02	TF	control
wgEncodeHaibTfbsA549Bcl3V0422111Etoh02	TF	control
wgEncodeHaibTfbsA549Cebpbsc150V0422111	TF	control
wgEncodeHaibTfbsA549Creb1sc240Pcr1xEtoh02	TF	control
wgEncodeHaibTfbsA549Creb1sc240V0416102Etoh02	TF	control
wgEncodeHaibTfbsA549Ctcfsc5916Pcr1xEtoh02	TF	control
wgEncodeHaibTfbsA549E2f6V0422111	TF	control
wgEncodeHaibTfbsA549Elf1V0422111Etoh02	TF	control
wgEncodeHaibTfbsA549Ets1V0422111Etoh02	TF	control
wgEncodeHaibTfbsA549Fosl2V0422111Etoh02	TF	control
wgEncodeHaibTfbsA549Foxa1V0416102Etoh02	TF	control
wgEncodeHaibTfbsA549Foxa2V0416102Etoh02	TF	control
wgEncodeHaibTfbsA549GabpV0422111Etoh02	TF	control
wgEncodeHaibTfbsA549Gata3V0422111	TF	control
wgEncodeHaibTfbsA549JundV0416102Etoh02	TF	control
wgEncodeHaibTfbsA549MaxV0422111	TF	control
wgEncodeHaibTfbsA549NrsfV0422111Etoh02	TF	control
wgEncodeHaibTfbsA549P300V0422111Etoh02	TF	control
wgEncodeHaibTfbsA549Pbx3V0422111	TF	control
wgEncodeHaibTfbsA549Rad21V0422111	TF	control
wgEncodeHaibTfbsA549Sin3ak20V0422111Etoh02	TF	control
wgEncodeHaibTfbsA549Six5V0422111Etoh02	TF	control
wgEncodeHaibTfbsA549Sp1V0422111Etoh02	TF	control
wgEncodeHaibTfbsA549Taf1V0422111Etoh02	TF	control
wgEncodeHaibTfbsA549Tcf12V0422111Etoh02	TF	control
wgEncodeHaibTfbsA549Tead4sc101184V0422111	TF	control
wgEncodeHaibTfbsA549Usf1Pcr1xEtoh02	TF	control
wgEncodeHaibTfbsA549Usf1V0422111Etoh02	TF	control
wgEncodeHaibTfbsA549Yy1cV0422111Etoh02	TF	control
wgEncodeHaibTfbsA549Zbtb33V0422111Etoh02	TF	control
wgEncodeBroadHistoneA549H2azEtoh02	histone	control
wgEncodeBroadHistoneA549H3k04me1Etoh02	histone	control
wgEncodeBroadHistoneA549H3k04me2Etoh02	histone	control
wgEncodeBroadHistoneA549H3k04me3Etoh02	histone	control
wgEncodeBroadHistoneA549H3k09acEtoh02	histone	control
wgEncodeBroadHistoneA549H3k09me3Etoh02	histone	control
wgEncodeBroadHistoneA549H3k27acEtoh02	histone	control
wgEncodeBroadHistoneA549H3k27me3Etoh02	histone	control
wgEncodeBroadHistoneA549H3k36me3Etoh02	histone	control
wgEncodeBroadHistoneA549H3k79me2Etoh02	histone	control
wgEncodeBroadHistoneA549H4k20me1Etoh02	histone	control
wgEncodeHaibTfbsA549Creb1sc240V0416102Dex100nm	TF	dex
wgEncodeHaibTfbsA549Ctcfsc5916Pcr1xDex100nm	TF	dex
wgEncodeHaibTfbsA549Foxa1V0416102Dex100nm	TF	dex
wgEncodeHaibTfbsA549GrPcr2xDex100nm	TF	dex
wgEncodeHaibTfbsA549Usf1Pcr1xDex100nm	TF	dex
*TF = transcription factor, available here: http://hgdownload.cse.ucsc.edu/goldenpath/hg19/encodeDCC/wgEncodeHaibTfbs
histone = histone modifications and one histone variant, available here: http://hgdownload.cse.ucsc.edu/goldenpath/hg19/encodeDCC/wgEncodeBroadHistone/
**Control includes both paired vehicle controls with respect to the dex treatment, 2% EtOH by volume ("Etoh02"), and untreated controls
