# Supplementary material for: Clustering gene expression time series data using an infinite Gaussian process mixture model
Source: PLoS Comput Biol. 2018 Jan 16;14(1):e1005896. doi: 10.1371/journal.pcbi.1005896 (PMC5786324; doi:10.1371/journal.pcbi.1005896)
Supplement: S6 Table — (XLSX) [file pcbi.1005896.s015.xlsx]

## Sheet: Sheet1
Feature	PC1 loading	PC2 loading
ATF3 EtOH 1Kb	0.0883	0.133
BCL3 EtOH 1Kb	0.0936	0.131
CEBPB 1Kb	0.0786	0.111
CREB1 (PCR 1x) EtOH 1Kb	0.0682	0.124
CREB1 EtOH 1Kb	0.0597	0.131
CTCF EtOH 1Kb	0.045	0.0907
E2F6 1Kb	0.0591	0.128
ELF1 EtOH 1Kb	0.0674	0.135
ETS1 EtOH 1Kb	0.0775	0.14
FOSL2 EtOH 1Kb	0.0943	0.138
FOXA1 EtOH 1Kb	0.0795	0.114
FOXA2 EtOH 1Kb	0.0709	0.125
GABP EtOH 1Kb	0.0408	0.112
GATA3 1Kb	0.09	0.111
JUND EtOH 1Kb	0.0881	0.122
MAX 1Kb	0.0678	0.146
NRSF EtOH 1Kb	0.0865	0.146
P300 EtOH 1Kb	0.1	0.142
PBX3 1Kb	0.0829	0.0971
RAD21 1Kb	0.0748	0.0967
SIN3AK20 EtOH 1Kb	0.0936	0.154
SIX5 EtOH 1Kb	0.0678	0.126
SP1 EtOH 1Kb	0.0267	0.0137
TAF1 EtOH 1Kb	0.0517	0.163
TCF12 EtOH 1Kb	0.0902	0.149
TEAD4 1Kb	0.0796	0.104
USF1 (PCR 1x) EtOH 1Kb	0.0538	0.114
USF1 EtOH 1Kb	0.0665	0.121
YY1 EtOH 1Kb	0.0574	0.142
ZBTB33 EtOH 1Kb	0.0673	0.13
ATF3 EtOH 1 to 5Kb	0.117	-0.0206
BCL3 EtOH 1 to 5Kb	0.119	-0.0249
CEBPB 1 to 5Kb	0.104	-0.0169
CREB1 (PCR 1x) EtOH 1 to 5Kb	0.0971	-0.0166
CREB1 EtOH 1 to 5Kb	0.1	-0.0299
CTCF EtOH 1 to 5Kb	0.0778	-0.00246
E2F6 1 to 5Kb	0.0965	-0.0294
ELF1 EtOH 1 to 5Kb	0.119	-0.00891
ETS1 EtOH 1 to 5Kb	0.115	-0.0193
FOSL2 EtOH 1 to 5Kb	0.118	-0.0188
FOXA1 EtOH 1 to 5Kb	0.104	-0.0151
FOXA2 EtOH 1 to 5Kb	0.101	-0.0543
GABP EtOH 1 to 5Kb	0.0973	-0.00558
GATA3 1 to 5Kb	0.108	-0.0364
JUND EtOH 1 to 5Kb	0.107	-0.0451
MAX 1 to 5Kb	0.106	-0.0287
NRSF EtOH 1 to 5Kb	0.116	-0.0326
P300 EtOH 1 to 5Kb	0.127	-0.0264
PBX3 1 to 5Kb	0.0996	-0.0389
RAD21 1 to 5Kb	0.0942	-0.0304
SIN3AK20 EtOH 1 to 5Kb	0.12	-0.0182
SIX5 EtOH 1 to 5Kb	0.114	-0.0133
SP1 EtOH 1 to 5Kb	0.0373	-0.0488
TAF1 EtOH 1 to 5Kb	0.0721	0.0545
TCF12 EtOH 1 to 5Kb	0.121	-0.0341
TEAD4 1 to 5Kb	0.0995	-0.0337
USF1 (PCR 1x) EtOH 1 to 5Kb	0.1	-0.00163
USF1 EtOH 1 to 5Kb	0.114	-0.0188
YY1 EtOH 1 to 5Kb	0.104	-0.0337
ZBTB33 EtOH 1 to 5Kb	0.11	-0.0203
ATF3 EtOH 5 to 20Kb	0.11	-0.0861
BCL3 EtOH 5 to 20Kb	0.112	-0.0876
CEBPB 5 to 20Kb	0.0923	-0.0749
CREB1 (PCR 1x) EtOH 5 to 20Kb	0.0895	-0.0592
CREB1 EtOH 5 to 20Kb	0.0927	-0.0797
CTCF EtOH 5 to 20Kb	0.0798	-0.0562
E2F6 5 to 20Kb	0.0854	-0.0802
ELF1 EtOH 5 to 20Kb	0.11	-0.0771
ETS1 EtOH 5 to 20Kb	0.109	-0.0831
FOSL2 EtOH 5 to 20Kb	0.114	-0.103
FOXA1 EtOH 5 to 20Kb	0.1	-0.0874
FOXA2 EtOH 5 to 20Kb	0.102	-0.121
GABP EtOH 5 to 20Kb	0.0917	-0.0729
GATA3 5 to 20Kb	0.0976	-0.0933
JUND EtOH 5 to 20Kb	0.0986	-0.0953
MAX 5 to 20Kb	0.0938	-0.101
NRSF EtOH 5 to 20Kb	0.105	-0.0971
P300 EtOH 5 to 20Kb	0.123	-0.106
PBX3 5 to 20Kb	0.0882	-0.0777
RAD21 5 to 20Kb	0.0832	-0.0799
SIN3AK20 EtOH 5 to 20Kb	0.109	-0.0903
SIX5 EtOH 5 to 20Kb	0.109	-0.0808
SP1 EtOH 5 to 20Kb	0.0498	-0.065
TAF1 EtOH 5 to 20Kb	0.0642	0.0121
TCF12 EtOH 5 to 20Kb	0.114	-0.112
TEAD4 5 to 20Kb	0.0884	-0.0791
USF1 (PCR 1x) EtOH 5 to 20Kb	0.0916	-0.0577
USF1 EtOH 5 to 20Kb	0.109	-0.0829
YY1 EtOH 5 to 20Kb	0.0977	-0.0981
ZBTB33 EtOH 5 to 20Kb	0.102	-0.081
H2A.Z EtOH 1Kb	0.0127	0.153
H3K4me1 EtOH 1Kb	0.0401	-0.0707
H3K4me2 EtOH 1Kb	0.0529	0.136
H3K4me3 EtOH 1Kb	0.0529	0.171
H3K9ac EtOH 1Kb	0.0659	0.177
H3K9me3 EtOH 1Kb	0.041	0.0152
H3K27ac EtOH 1Kb	0.0847	0.183
H3K27me3 EtOH 1Kb	-0.00086	-0.0506
H3K36me3 EtOH 1Kb	0.0702	0.00113
H3K79me2 EtOH 1Kb	0.088	0.128
H4K20me1 EtOH 1Kb	0.0666	-0.0396
H2A.Z EtOH 1 to 5Kb	0.0622	0.0077
H3K4me1 EtOH 1 to 5Kb	0.111	0.0107
H3K4me2 EtOH 1 to 5Kb	0.105	0.0829
H3K4me3 EtOH 1 to 5Kb	0.103	0.0869
H3K9ac EtOH 1 to 5Kb	0.107	0.0653
H3K9me3 EtOH 1 to 5Kb	0.0528	0.00134
H3K27ac EtOH 1 to 5Kb	0.116	0.0242
H3K27me3 EtOH 1 to 5Kb	0.00824	-0.0549
H3K36me3 EtOH 1 to 5Kb	0.0955	0.042
H3K79me2 EtOH 1 to 5Kb	0.0993	0.127
H4K20me1 EtOH 1 to 5Kb	0.0806	-0.0125
H2A.Z EtOH 5 to 20Kb	0.0674	-0.0947
H3K4me1 EtOH 5 to 20Kb	0.115	-0.0969
H3K4me2 EtOH 5 to 20Kb	0.0981	-0.11
H3K4me3 EtOH 5 to 20Kb	0.0852	-0.1
H3K9ac EtOH 5 to 20Kb	0.0929	-0.109
H3K9me3 EtOH 5 to 20Kb	0.0521	-0.0181
H3K27ac EtOH 5 to 20Kb	0.106	-0.124
H3K27me3 EtOH 5 to 20Kb	0.00713	-0.0445
H3K36me3 EtOH 5 to 20Kb	0.0906	0.0206
H3K79me2 EtOH 5 to 20Kb	0.0926	0.0286
H4K20me1 EtOH 5 to 20Kb	0.0808	-0.0269
basal expression	0.0551	0.0901
